# Supplementary material for: Lifestyles, metabolome and diabetic kidney disease: a cohort study
Source: QJM. 2025 Nov 17;119(4):290–303. doi: 10.1093/qjmed/hcaf281 (PMC13134830; doi:10.1093/qjmed/hcaf281)
Supplement: hcaf281_Supplementary_Data [file hcaf281_supplementary_data.zip]

Archive with 3 entries (2 files):
- hcaf281_Supplementary_Data/
- hcaf281_Supplementary_Data/Supplementary_Materials-clean_copy.pdf
- hcaf281_Supplementary_Data/Supplementary_Tables.xlsx
