# Supplementary material for: Lifestyles, metabolome and diabetic kidney disease: a cohort study
Source: QJM. 2025 Nov 17;119(4):290–303. doi: 10.1093/qjmed/hcaf281 (PMC13134830; doi:10.1093/qjmed/hcaf281)
Supplement: hcaf281_Supplementary_Data [file hcaf281_supplementary_data.zip › hcaf281_Supplementary_Data/Supplementary_Tables.xlsx]

## Sheet: Table S1
Table S1: Field ID of phenotypes in UK Biobank
Phenotype	Field ID in UK Biobank	Description
Diabetes	41270, 41280	Diagnoses of ICD-10: E11, E12, E13, E14
	2443	ACE touchscreen question "Has a doctor ever told you that you have diabetes?"
	2976	ACE touchscreen question "What was your age when the diabetes was first diagnosed?"
Diabetic kidney disease	41270, 41280	Diagnoses of ICD-10: E112, E122, E132, E142, N180, N181, N182, N183, N184, N185, N188, N189
	40000, 40001	Cause of death ICD-10: E112, E122, E132, E142, N180, N181, N182, N183, N184, N185, N188, N189
Diet score	100052	Diet: This category contains data from the touchscreen questionnaire on the reported frequency of intake of a range of common food and drink items.
Sleep duration 7-8 h per day	1160	ACE touchscreen question "About how many hours sleep do you get in every 24 hours? (please include naps)"
Physical activity levels	2624, 1011, 3637, 943, 991, 971	Frequency of heavy DIY, light DIY, other exercises, stair climbing, strenuous sports or walking for pleasure in last 4 weeks
Non-current smokers	20116	This field summarises the current/past smoking status of the participant.
Moderate alcohol intake	1558	ACE touchscreen question "About how often do you drink alcohol?"
Metabolic biomarkers	Category 220	NMR metabolic biomarkers generated by Nightingale Health. Data is currently available for Phase 1 and Phase 2 of the study, measuring 251 metabolic biomarkers for EDTA plasma samples from approx 280,000 UK Biobank participants.
eGFR (estimated glomerular filtration rate; calculated based on serum creatinine)	30700	Measured by enzymatic analysis on a Beckman Coulter AU5800
Age at recruiment	21022	This is a derived variable based on date of birth and date of attending an initial assessment centre and refers to the age of the participant on the day they attended an Initial Assessment Centre, truncated to whole year.
Sex	31	Acquired from central registry at recruitment, but in some cases updated by the participant. Hence this field may contain a mixture of the sex the NHS had recorded for the participant and self-reported sex.
Townsend deprivation index	22189	Townsend deprivation index calculated immediately prior to participant joining UK Biobank. Based on the preceding national census output areas. Each participant is assigned a score corresponding to the output area in which their postcode is located.
Ethnicity	21000	This is an amalgam of sequential branching questions asked during the initial Assessment Centre visit as part of the touchscreen questionnaire.
Education level (college or university degree)	6138	ACE touchscreen question "Which of the following qualifications do you have? A levels/AS levels and equivalent includes the Higher School Certificate; O levels/GCSEs and equivalent includes the School Certificate.
BMI (body mass index)	21001	BMI value here is constructed from height and weight measured during the initial Assessment Centre visit. Value is not present if either of these readings were omitted.
HbA1c (glycated hemoglobin)	30750	Measured by HPLC analysis on a Bio-Rad VARIANT II Turbo
Hypertension prevalence	41270, 41280	Diagnoses of ICD-10: I10, I15
Use of antidiabetic medications	20003	Glibornuride; daonil 5mg tablet; glutril 25mg tablet; semi-daonil 2.5mg tablet; glymidine; euglucon 2.5mg tablet; gondafon 500mg tablet ; malix 2.5mg tablet ; pramidex 500mg tablet; diabetamide 2.5mg tablet; glipizide; gliclazide; glibenese 5mg tablet; diamicron 80mg tablet; minodiab 2.5mg tablet; insulin product; tolazamide; metformin; tolanase 100mg tablet; glimepiride; tolbutamide; troglitazon…
Use of antihypertensive medications	6177, 6153	Medication for cholesterol, blood pressure, diabetes, or take exogenous hormones
Use of lipid-lowering medications	6177, 6153	Medication for cholesterol, blood pressure, diabetes, or take exogenous hormones
Triglyceride-glucose (TyG) index	30870, 30740	ln [TG (mmol/L) × FBG (mmol/L) / 2]; TG: fasting triglycerides; FBG: fasting blood glucose.

## Sheet: Table S2
Table S2: Full names and abbreviations of metabolic biomarkers
Metabolic biomarkers	Abbreviations
3 Hydroxybutyrate	bOHbutyrate
Acetate	Acetate
Acetoacetate	Acetoacetate
Acetone	Acetone
Alanine	Ala
Albumin	Albumin
Apolipoprotein A1	ApoA1
Apolipoprotein B	ApoB
Apolipoprotein B to Apolipoprotein A1 ratio	ApoB_by_ApoA1
Average Diameter for HDL Particles	HDL_size
Average Diameter for LDL Particles	LDL_size
Average Diameter for VLDL Particles	VLDL_size
Cholesterol in Chylomicrons and Extremely Large VLDL	XXL_VLDL_C
Cholesterol in IDL	IDL_C
Cholesterol in Large HDL	L_HDL_C
Cholesterol in Large LDL	L_LDL_C
Cholesterol in Large VLDL	L_VLDL_C
Cholesterol in Medium HDL	M_HDL_C
Cholesterol in Medium LDL	M_LDL_C
Cholesterol in Medium VLDL	M_VLDL_C
Cholesterol in Small HDL	S_HDL_C
Cholesterol in Small LDL	S_LDL_C
Cholesterol in Small VLDL	S_VLDL_C
Cholesterol in Very Large HDL	XL_HDL_C
Cholesterol in Very Large VLDL	XL_VLDL_C
Cholesterol in Very Small VLDL	XS_VLDL_C
Cholesterol to Total Lipids in Chylomicrons and Extremely Large VLDL percentage	XXL_VLDL_C_pct
Cholesterol to Total Lipids in HDL percentage	HDL_C_pct
Cholesterol to Total Lipids in IDL percentage	IDL_C_pct
Cholesterol to Total Lipids in Large HDL percentage	L_HDL_C_pct
Cholesterol to Total Lipids in Large LDL percentage	L_LDL_C_pct
Cholesterol to Total Lipids in Large VLDL percentage	L_VLDL_C_pct
Cholesterol to Total Lipids in LDL percentage	LDL_C_pct
Cholesterol to Total Lipids in Medium HDL percentage	M_HDL_C_pct
Cholesterol to Total Lipids in Medium LDL percentage	M_LDL_C_pct
Cholesterol to Total Lipids in Medium VLDL percentage	M_VLDL_C_pct
Cholesterol to Total Lipids in Small HDL percentage	S_HDL_C_pct
Cholesterol to Total Lipids in Small LDL percentage	S_LDL_C_pct
Cholesterol to Total Lipids in Small VLDL percentage	S_VLDL_C_pct
Cholesterol to Total Lipids in Very Large HDL percentage	XL_HDL_C_pct
Cholesterol to Total Lipids in Very Large VLDL percentage	XL_VLDL_C_pct
Cholesterol to Total Lipids in Very Small VLDL percentage	XS_VLDL_C_pct
Cholesterol to Total Lipids in VLDL percentage	VLDL_C_pct
Cholesteryl Esters in Chylomicrons and Extremely Large VLDL	XXL_VLDL_CE
Cholesteryl Esters in HDL	HDL_CE
Cholesteryl Esters in IDL	IDL_CE
Cholesteryl Esters in Large HDL	L_HDL_CE
Cholesteryl Esters in Large LDL	L_LDL_CE
Cholesteryl Esters in Large VLDL	L_VLDL_CE
Cholesteryl Esters in LDL	LDL_CE
Cholesteryl Esters in Medium HDL	M_HDL_CE
Cholesteryl Esters in Medium LDL	M_LDL_CE
Cholesteryl Esters in Medium VLDL	M_VLDL_CE
Cholesteryl Esters in Small HDL	S_HDL_CE
Cholesteryl Esters in Small LDL	S_LDL_CE
Cholesteryl Esters in Small VLDL	S_VLDL_CE
Cholesteryl Esters in Very Large HDL	XL_HDL_CE
Cholesteryl Esters in Very Large VLDL	XL_VLDL_CE
Cholesteryl Esters in Very Small VLDL	XS_VLDL_CE
Cholesteryl Esters in VLDL	VLDL_CE
Cholesteryl Esters to Cholesterol in Chylomicrons and Extremely Large VLDL percentage	XXL_VLDL_CE_pct_C
Cholesteryl Esters to Cholesterol in HDL percentage	HDL_CE_pct_C
Cholesteryl Esters to Cholesterol in IDL percentage	IDL_CE_pct_C
Cholesteryl Esters to Cholesterol in Large HDL percentage	L_HDL_CE_pct_C
Cholesteryl Esters to Cholesterol in Large LDL percentage	L_LDL_CE_pct_C
Cholesteryl Esters to Cholesterol in Large VLDL percentage	L_VLDL_CE_pct_C
Cholesteryl Esters to Cholesterol in LDL percentage	LDL_CE_pct_C
Cholesteryl Esters to Cholesterol in Medium HDL percentage	M_HDL_CE_pct_C
Cholesteryl Esters to Cholesterol in Medium LDL percentage	M_LDL_CE_pct_C
Cholesteryl Esters to Cholesterol in Medium VLDL percentage	M_VLDL_CE_pct_C
Cholesteryl Esters to Cholesterol in Small HDL percentage	S_HDL_CE_pct_C
Cholesteryl Esters to Cholesterol in Small LDL percentage	S_LDL_CE_pct_C
Cholesteryl Esters to Cholesterol in Small VLDL percentage	S_VLDL_CE_pct_C
Cholesteryl Esters to Cholesterol in Very Large HDL percentage	XL_HDL_CE_pct_C
Cholesteryl Esters to Cholesterol in Very Large VLDL percentage	XL_VLDL_CE_pct_C
Cholesteryl Esters to Cholesterol in Very Small VLDL percentage	XS_VLDL_CE_pct_C
Cholesteryl Esters to Cholesterol in VLDL percentage	VLDL_CE_pct_C
Cholesteryl Esters to Total Lipids in Chylomicrons and Extremely Large VLDL percentage	XXL_VLDL_CE_pct
Cholesteryl Esters to Total Lipids in HDL percentage	HDL_CE_pct
Cholesteryl Esters to Total Lipids in IDL percentage	IDL_CE_pct
Cholesteryl Esters to Total Lipids in Large HDL percentage	L_HDL_CE_pct
Cholesteryl Esters to Total Lipids in Large LDL percentage	L_LDL_CE_pct
Cholesteryl Esters to Total Lipids in Large VLDL percentage	L_VLDL_CE_pct
Cholesteryl Esters to Total Lipids in LDL percentage	LDL_CE_pct
Cholesteryl Esters to Total Lipids in Medium HDL percentage	M_HDL_CE_pct
Cholesteryl Esters to Total Lipids in Medium LDL percentage	M_LDL_CE_pct
Cholesteryl Esters to Total Lipids in Medium VLDL percentage	M_VLDL_CE_pct
Cholesteryl Esters to Total Lipids in Small HDL percentage	S_HDL_CE_pct
Cholesteryl Esters to Total Lipids in Small LDL percentage	S_LDL_CE_pct
Cholesteryl Esters to Total Lipids in Small VLDL percentage	S_VLDL_CE_pct
Cholesteryl Esters to Total Lipids in Very Large HDL percentage	XL_HDL_CE_pct
Cholesteryl Esters to Total Lipids in Very Large VLDL percentage	XL_VLDL_CE_pct
Cholesteryl Esters to Total Lipids in Very Small VLDL percentage	XS_VLDL_CE_pct
Cholesteryl Esters to Total Lipids in VLDL percentage	VLDL_CE_pct
Citrate	Citrate
Clinical LDL Cholesterol	Clinical_LDL_C
Concentration of Chylomicrons and Extremely Large VLDL Particles	XXL_VLDL_P
Concentration of HDL Particles	HDL_P
Concentration of IDL Particles	IDL_P
Concentration of Large HDL Particles	L_HDL_P
Concentration of Large LDL Particles	L_LDL_P
Concentration of Large VLDL Particles	L_VLDL_P
Concentration of LDL Particles	LDL_P
Concentration of Medium HDL Particles	M_HDL_P
Concentration of Medium LDL Particles	M_LDL_P
Concentration of Medium VLDL Particles	M_VLDL_P
Concentration of Small HDL Particles	S_HDL_P
Concentration of Small LDL Particles	S_LDL_P
Concentration of Small VLDL Particles	S_VLDL_P
Concentration of Very Large HDL Particles	XL_HDL_P
Concentration of Very Large VLDL Particles	XL_VLDL_P
Concentration of Very Small VLDL Particles	XS_VLDL_P
Concentration of VLDL Particles	VLDL_P
Creatinine	Creatinine
Degree of Unsaturation	Unsaturation
Docosahexaenoic Acid	DHA
Docosahexaenoic Acid to Total Fatty Acids percentage	DHA_pct
Free Cholesterol in Chylomicrons and Extremely Large VLDL	XXL_VLDL_FC
Free Cholesterol in HDL	HDL_FC
Free Cholesterol in IDL	IDL_FC
Free Cholesterol in Large HDL	L_HDL_FC
Free Cholesterol in Large LDL	L_LDL_FC
Free Cholesterol in Large VLDL	L_VLDL_FC
Free Cholesterol in LDL	LDL_FC
Free Cholesterol in Medium HDL	M_HDL_FC
Free Cholesterol in Medium LDL	M_LDL_FC
Free Cholesterol in Medium VLDL	M_VLDL_FC
Free Cholesterol in Small HDL	S_HDL_FC
Free Cholesterol in Small LDL	S_LDL_FC
Free Cholesterol in Small VLDL	S_VLDL_FC
Free Cholesterol in Very Large HDL	XL_HDL_FC
Free Cholesterol in Very Large VLDL	XL_VLDL_FC
Free Cholesterol in Very Small VLDL	XS_VLDL_FC
Free Cholesterol in VLDL	VLDL_FC
Free Cholesterol to Cholesterol in Chylomicrons and Extremely Large VLDL percentage	XXL_VLDL_FC_pct_C
Free Cholesterol to Cholesterol in HDL percentage	HDL_FC_pct_C
Free Cholesterol to Cholesterol in IDL percentage	IDL_FC_pct_C
Free Cholesterol to Cholesterol in Large HDL percentage	L_HDL_FC_pct_C
Free Cholesterol to Cholesterol in Large LDL percentage	L_LDL_FC_pct_C
Free Cholesterol to Cholesterol in Large VLDL percentage	L_VLDL_FC_pct_C
Free Cholesterol to Cholesterol in LDL percentage	LDL_FC_pct_C
Free Cholesterol to Cholesterol in Medium HDL percentage	M_HDL_FC_pct_C
Free Cholesterol to Cholesterol in Medium LDL percentage	M_LDL_FC_pct_C
Free Cholesterol to Cholesterol in Medium VLDL percentage	M_VLDL_FC_pct_C
Free Cholesterol to Cholesterol in Small HDL percentage	S_HDL_FC_pct_C
Free Cholesterol to Cholesterol in Small LDL percentage	S_LDL_FC_pct_C
Free Cholesterol to Cholesterol in Small VLDL percentage	S_VLDL_FC_pct_C
Free Cholesterol to Cholesterol in Very Large HDL percentage	XL_HDL_FC_pct_C
Free Cholesterol to Cholesterol in Very Large VLDL percentage	XL_VLDL_FC_pct_C
Free Cholesterol to Cholesterol in Very Small VLDL percentage	XS_VLDL_FC_pct_C
Free Cholesterol to Cholesterol in VLDL percentage	VLDL_FC_pct_C
Free Cholesterol to Cholesteryl Esters in Chylomicrons and Extremely Large VLDL ratio	XXL_VLDL_FC_by_CE
Free Cholesterol to Cholesteryl Esters in HDL percentage	HDL_FC_by_CE
Free Cholesterol to Cholesteryl Esters in IDL percentage	IDL_FC_by_CE
Free Cholesterol to Cholesteryl Esters in Large HDL ratio	L_HDL_FC_by_CE
Free Cholesterol to Cholesteryl Esters in Large LDL ratio	L_LDL_FC_by_CE
Free Cholesterol to Cholesteryl Esters in Large VLDL ratio	L_VLDL_FC_by_CE
Free Cholesterol to Cholesteryl Esters in LDL percentage	LDL_FC_by_CE
Free Cholesterol to Cholesteryl Esters in Medium HDL ratio	M_HDL_FC_by_CE
Free Cholesterol to Cholesteryl Esters in Medium LDL ratio	M_LDL_FC_by_CE
Free Cholesterol to Cholesteryl Esters in Medium VLDL ratio	M_VLDL_FC_by_CE
Free Cholesterol to Cholesteryl Esters in Small HDL ratio	S_HDL_FC_by_CE
Free Cholesterol to Cholesteryl Esters in Small LDL ratio	S_LDL_FC_by_CE
Free Cholesterol to Cholesteryl Esters in Small VLDL ratio	S_VLDL_FC_by_CE
Free Cholesterol to Cholesteryl Esters in Very Large HDL ratio	XL_HDL_FC_by_CE
Free Cholesterol to Cholesteryl Esters in Very Large VLDL ratio	XL_VLDL_FC_by_CE
Free Cholesterol to Cholesteryl Esters in Very Small VLDL ratio	XS_VLDL_FC_by_CE
Free Cholesterol to Cholesteryl Esters in VLDL percentage	VLDL_FC_by_CE
Free Cholesterol to Total Lipids in Chylomicrons and Extremely Large VLDL percentage	XXL_VLDL_FC_pct
Free Cholesterol to Total Lipids in HDL percentage	HDL_FC_pct
Free Cholesterol to Total Lipids in IDL percentage	IDL_FC_pct
Free Cholesterol to Total Lipids in Large HDL percentage	L_HDL_FC_pct
Free Cholesterol to Total Lipids in Large LDL percentage	L_LDL_FC_pct
Free Cholesterol to Total Lipids in Large VLDL percentage	L_VLDL_FC_pct
Free Cholesterol to Total Lipids in LDL percentage	LDL_FC_pct
Free Cholesterol to Total Lipids in Medium HDL percentage	M_HDL_FC_pct
Free Cholesterol to Total Lipids in Medium LDL percentage	M_LDL_FC_pct
Free Cholesterol to Total Lipids in Medium VLDL percentage	M_VLDL_FC_pct
Free Cholesterol to Total Lipids in Small HDL percentage	S_HDL_FC_pct
Free Cholesterol to Total Lipids in Small LDL percentage	S_LDL_FC_pct
Free Cholesterol to Total Lipids in Small VLDL percentage	S_VLDL_FC_pct
Free Cholesterol to Total Lipids in Very Large HDL percentage	XL_HDL_FC_pct
Free Cholesterol to Total Lipids in Very Large VLDL percentage	XL_VLDL_FC_pct
Free Cholesterol to Total Lipids in Very Small VLDL percentage	XS_VLDL_FC_pct
Free Cholesterol to Total Lipids in VLDL percentage	VLDL_FC_pct
Glucose	Glucose
Glutamine	Gln
Glycine	Gly
Glycoprotein Acetyls	GlycA
HDL Cholesterol	HDL_C
Histidine	His
Isoleucine	Ile
Lactate	Lactate
LDL Cholesterol	LDL_C
Leucine	Leu
Linoleic Acid	LA
Linoleic Acid to Total Fatty Acids percentage	LA_pct
Monounsaturated Fatty Acids	MUFA
Monounsaturated Fatty Acids to Total Fatty Acids percentage	MUFA_pct
Omega 3 Fatty Acids	Omega_3
Omega 3 Fatty Acids to Polyunsaturated Fatty Acids percentage	Omega_3_pct_PUFA
Omega 3 Fatty Acids to Total Fatty Acids percentage	Omega_3_pct
Omega 6 Fatty Acids	Omega_6
Omega 6 Fatty Acids to Omega 3 Fatty Acids ratio	Omega_6_by_Omega_3
Omega 6 Fatty Acids to Polyunsaturated Fatty Acids percentage	Omega_6_pct_PUFA
Omega 6 Fatty Acids to Total Fatty Acids percentage	Omega_6_pct
Phenylalanine	Phe
Phosphatidylcholines	Phosphatidylc
Phosphoglycerides	Phosphoglyc
Phospholipids in Chylomicrons and Extremely Large VLDL	XXL_VLDL_PL
Phospholipids in HDL	HDL_PL
Phospholipids in IDL	IDL_PL
Phospholipids in Large HDL	L_HDL_PL
Phospholipids in Large LDL	L_LDL_PL
Phospholipids in Large VLDL	L_VLDL_PL
Phospholipids in LDL	LDL_PL
Phospholipids in Medium HDL	M_HDL_PL
Phospholipids in Medium LDL	M_LDL_PL
Phospholipids in Medium VLDL	M_VLDL_PL
Phospholipids in Small HDL	S_HDL_PL
Phospholipids in Small LDL	S_LDL_PL
Phospholipids in Small VLDL	S_VLDL_PL
Phospholipids in Very Large HDL	XL_HDL_PL
Phospholipids in Very Large VLDL	XL_VLDL_PL
Phospholipids in Very Small VLDL	XS_VLDL_PL
Phospholipids in VLDL	VLDL_PL
Phospholipids to Total Lipids in Chylomicrons and Extremely Large VLDL percentage	XXL_VLDL_PL_pct
Phospholipids to Total Lipids in HDL percentage	HDL_PL_pct
Phospholipids to Total Lipids in IDL percentage	IDL_PL_pct
Phospholipids to Total Lipids in Large HDL percentage	L_HDL_PL_pct
Phospholipids to Total Lipids in Large LDL percentage	L_LDL_PL_pct
Phospholipids to Total Lipids in Large VLDL percentage	L_VLDL_PL_pct
Phospholipids to Total Lipids in LDL percentage	LDL_PL_pct
Phospholipids to Total Lipids in Medium HDL percentage	M_HDL_PL_pct
Phospholipids to Total Lipids in Medium LDL percentage	M_LDL_PL_pct
Phospholipids to Total Lipids in Medium VLDL percentage	M_VLDL_PL_pct
Phospholipids to Total Lipids in Small HDL percentage	S_HDL_PL_pct
Phospholipids to Total Lipids in Small LDL percentage	S_LDL_PL_pct
Phospholipids to Total Lipids in Small VLDL percentage	S_VLDL_PL_pct
Phospholipids to Total Lipids in Very Large HDL percentage	XL_HDL_PL_pct
Phospholipids to Total Lipids in Very Large VLDL percentage	XL_VLDL_PL_pct
Phospholipids to Total Lipids in Very Small VLDL percentage	XS_VLDL_PL_pct
Phospholipids to Total Lipids in VLDL percentage	VLDL_PL_pct
Polyunsaturated Fatty Acids	PUFA
Polyunsaturated Fatty Acids to Monounsaturated Fatty Acids ratio	PUFA_by_MUFA
Polyunsaturated Fatty Acids to Total Fatty Acids percentage	PUFA_pct
Pyruvate	Pyruvate
Remnant Cholesterol Non HDL Non LDL Cholesterol	Remnant_C
Saturated Fatty Acids	SFA
Saturated Fatty Acids to Total Fatty Acids percentage	SFA_pct
Sphingomyelins	Sphingomyelins
Total Cholesterol	Total_C
Total Cholesterol Minus HDL C	non_HDL_C
Total Cholesterol to Total Lipids percentage	Total_C_pct
Total Cholines	Cholines
Total Concentration of Branched Chain Amino Acids Leucine Isoleucine Valine	Total_BCAA
Total Concentration of Lipoprotein Particles	Total_P
Total Esterified Cholesterol	Total_CE
Total Esterified Cholesterol to Total Cholesterol percentage	Total_CE_pct_C
Total Esterified Cholesterol to Total Lipids percentage	Total_CE_pct
Total Fatty Acids	Total_FA
Total Free Cholesterol	Total_FC
Total Free Cholesterol to Total Cholesterol percentage	Total_FC_pct_C
Total Free Cholesterol to Total Esterified Cholesterol ratio	Total_FC_by_CE
Total Free Cholesterol to Total Lipids percentage	Total_FC_pct
Total Lipids in Chylomicrons and Extremely Large VLDL	XXL_VLDL_L
Total Lipids in HDL	HDL_L
Total Lipids in IDL	IDL_L
Total Lipids in Large HDL	L_HDL_L
Total Lipids in Large LDL	L_LDL_L
Total Lipids in Large VLDL	L_VLDL_L
Total Lipids in LDL	LDL_L
Total Lipids in Lipoprotein Particles	Total_L
Total Lipids in Medium HDL	M_HDL_L
Total Lipids in Medium LDL	M_LDL_L
Total Lipids in Medium VLDL	M_VLDL_L
Total Lipids in Small HDL	S_HDL_L
Total Lipids in Small LDL	S_LDL_L
Total Lipids in Small VLDL	S_VLDL_L
Total Lipids in Very Large HDL	XL_HDL_L
Total Lipids in Very Large VLDL	XL_VLDL_L
Total Lipids in Very Small VLDL	XS_VLDL_L
Total Lipids in VLDL	VLDL_L
Total Phospholipids in Lipoprotein Particles	Total_PL
Total Phospholipids to Total Lipids percentage	Total_PL_pct
Total Triglycerides	Total_TG
Total Triglycerides to Total Lipids percentage	Total_TG_pct
Triglycerides in Chylomicrons and Extremely Large VLDL	XXL_VLDL_TG
Triglycerides in HDL	HDL_TG
Triglycerides in IDL	IDL_TG
Triglycerides in Large HDL	L_HDL_TG
Triglycerides in Large LDL	L_LDL_TG
Triglycerides in Large VLDL	L_VLDL_TG
Triglycerides in LDL	LDL_TG
Triglycerides in Medium HDL	M_HDL_TG
Triglycerides in Medium LDL	M_LDL_TG
Triglycerides in Medium VLDL	M_VLDL_TG
Triglycerides in Small HDL	S_HDL_TG
Triglycerides in Small LDL	S_LDL_TG
Triglycerides in Small VLDL	S_VLDL_TG
Triglycerides in Very Large HDL	XL_HDL_TG
Triglycerides in Very Large VLDL	XL_VLDL_TG
Triglycerides in Very Small VLDL	XS_VLDL_TG
Triglycerides in VLDL	VLDL_TG
Triglycerides to Phosphoglycerides ratio	TG_by_PG
Triglycerides to Total Lipids in Chylomicrons and Extremely Large VLDL percentage	XXL_VLDL_TG_pct
Triglycerides to Total Lipids in HDL percentage	HDL_TG_pct
Triglycerides to Total Lipids in IDL percentage	IDL_TG_pct
Triglycerides to Total Lipids in Large HDL percentage	L_HDL_TG_pct
Triglycerides to Total Lipids in Large LDL percentage	L_LDL_TG_pct
Triglycerides to Total Lipids in Large VLDL percentage	L_VLDL_TG_pct
Triglycerides to Total Lipids in LDL percentage	LDL_TG_pct
Triglycerides to Total Lipids in Medium HDL percentage	M_HDL_TG_pct
Triglycerides to Total Lipids in Medium LDL percentage	M_LDL_TG_pct
Triglycerides to Total Lipids in Medium VLDL percentage	M_VLDL_TG_pct
Triglycerides to Total Lipids in Small HDL percentage	S_HDL_TG_pct
Triglycerides to Total Lipids in Small LDL percentage	S_LDL_TG_pct
Triglycerides to Total Lipids in Small VLDL percentage	S_VLDL_TG_pct
Triglycerides to Total Lipids in Very Large HDL percentage	XL_HDL_TG_pct
Triglycerides to Total Lipids in Very Large VLDL percentage	XL_VLDL_TG_pct
Triglycerides to Total Lipids in Very Small VLDL percentage	XS_VLDL_TG_pct
Triglycerides to Total Lipids in VLDL percentage	VLDL_TG_pct
Tyrosine	Tyr
Valine	Val
VLDL Cholesterol	VLDL_C
Glucose lactate	Glucose lactate
Spectrometer corrected alanine	Spectrometer corrected alanine

## Sheet:  Table S3
Table S3: Baseline characteristics of DKD progressing to different CKD stages
	Control (N=15040)	End-stage CKD (N=15)	CKD stage 1(N=21)	CKD stage 2(N=140)	CKD stage 3(N=1600)	CKD stage 4(N=343)	CKD stage 5(N=219)
Age, mean (SD), y	59.4 (7.11)	63.1 (3.61)	58.7 (7.07)	60.6 (6.65)	62.9 (5.27)	62.9 (5.39)	60.5 (6.82)
Sex:
Male	9542 (63.4%)	8 (53.3%)	15 (71.4%)	87 (62.1%)	981 (61.3%)	223 (65.0%)	160 (73.1%)
Female	5498 (36.6%)	7 (46.7%)	6 (28.6%)	53 (37.9%)	619 (38.7%)	120 (35.0%)	59 (26.9%)
Townsend deprivation index, mean (SD)	-0.66 (3.34)	-0.27 (2.81)	-0.19 (3.81)	-0.77 (3.45)	-0.52 (3.43)	-0.11 (3.49)	-0.11 (3.46)
White British:
Yes	13437 (89.3%)	13 (86.7%)	19 (90.5%)	132 (94.3%)	1472 (92.0%)	313 (91.3%)	183 (83.6%)
No	1603 (10.7%)	2 (13.3%)	2 (9.52%)	8 (5.71%)	128 (8.00%)	30 (8.75%)	36 (16.4%)
College or university degree:
Yes	3914 (26.0%)	0 (0.00%)	2 (9.52%)	23 (16.4%)	291 (18.2%)	50 (14.6%)	33 (15.1%)
No	11126 (74.0%)	15 (100%)	19 (90.5%)	117 (83.6%)	1309 (81.8%)	293 (85.4%)	186 (84.9%)
Diet score, mean (SD)	2.69 (1.17)	2.60 (1.18)	3.00 (0.84)	2.62 (1.15)	2.64 (1.13)	2.61 (1.18)	2.42 (1.25)
Sleep duration 7 8 hours per day:
Yes	9171 (61.0%)	9 (60.0%)	11 (52.4%)	84 (60.0%)	894 (55.9%)	184 (53.6%)	127 (58.0%)
No	5869 (39.0%)	6 (40.0%)	10 (47.6%)	56 (40.0%)	706 (44.1%)	159 (46.4%)	92 (42.0%)
Physical activity:
High activity	658 (4.38%)	0 (0.00%)	0 (0.00%)	4 (2.86%)	39 (2.44%)	8 (2.33%)	4 (1.83%)
Medium activity	11763 (78.2%)	6 (40.0%)	16 (76.2%)	105 (75.0%)	1177 (73.6%)	239 (69.7%)	160 (73.1%)
Low activity	846 (5.62%)	3 (20.0%)	2 (9.52%)	12 (8.57%)	110 (6.88%)	28 (8.16%)	16 (7.31%)
Never activity	1773 (11.8%)	6 (40.0%)	3 (14.3%)	19 (13.6%)	274 (17.1%)	68 (19.8%)	39 (17.8%)
No current smoker:
Yes	13437 (89.3%)	15 (100%)	18 (85.7%)	126 (90.0%)	1433 (89.6%)	299 (87.2%)	185 (84.5%)
No	1603 (10.7%)	0 (0.00%)	3 (14.3%)	14 (10.0%)	167 (10.4%)	44 (12.8%)	34 (15.5%)
Moderate alcohol intake:
Yes	3614 (24.0%)	3 (20.0%)	3 (14.3%)	33 (23.6%)	349 (21.8%)	74 (21.6%)	49 (22.4%)
No	11426 (76.0%)	12 (80.0%)	18 (85.7%)	107 (76.4%)	1251 (78.2%)	269 (78.4%)	170 (77.6%)
BMI, mean (SD)	31.0 (5.80)	33.0 (6.18)	33.5 (5.96)	31.9 (5.81)	32.3 (5.73)	32.9 (5.92)	32.5 (5.77)
HbA1c, mean (SD), mmol/mol	52.1 (13.4)	64.4 (19.7)	52.1 (11.1)	53.6 (12.7)	54.0 (13.7)	57.8 (15.7)	60.1 (18.4)
HbA1c, mean (SD), %	6.9% (1.2%)	8.0% (1.8%)	6.9% (1.0%)	7.0% (1.2%)	7.1% (1.3%)	7.4% (1.4%)	7.6% (1.7%)
Diabetes duration, mean (SD), y	6.22 (8.62)	10.5 (13.5)	5.55 (7.08)	6.48 (8.49)	6.59 (8.73)	6.85 (7.57)	7.85 (8.68)
Prevalence of hypertension:
Yes	3725 (24.8%)	8 (53.3%)	8 (38.1%)	53 (37.9%)	663 (41.4%)	179 (52.2%)	104 (47.5%)
No	11315 (75.2%)	7 (46.7%)	13 (61.9%)	87 (62.1%)	937 (58.6%)	164 (47.8%)	115 (52.5%)
Use of lipid-lowering medication:
Yes	11284 (75.0%)	12 (80.0%)	17 (81.0%)	118 (84.3%)	1342 (83.9%)	294 (85.7%)	175 (79.9%)
No	3756 (25.0%)	3 (20.0%)	4 (19.0%)	22 (15.7%)	258 (16.1%)	49 (14.3%)	44 (20.1%)
Use of anti-hypertensive medication:
Yes	9179 (61.0%)	14 (93.3%)	18 (85.7%)	101 (72.1%)	1259 (78.7%)	296 (86.3%)	191 (87.2%)
No	5861 (39.0%)	1 (6.67%)	3 (14.3%)	39 (27.9%)	341 (21.3%)	47 (13.7%)	28 (12.8%)
Use of antidiabetic medication:
Yes	10352 (68.8%)	13 (86.7%)	14 (66.7%)	111 (79.3%)	1240 (77.5%)	304 (88.6%)	191 (87.2%)
No	4688 (31.2%)	2 (13.3%)	7 (33.3%)	29 (20.7%)	360 (22.5%)	39 (11.4%)	28 (12.8%)
TyG index, mean (SD)	5.77 (0.70)	5.95 (0.72)	5.84 (0.76)	5.79 (0.66)	5.90 (0.71)	6.04 (0.74)	6.10 (0.68)
Abbreviations: SD, standard error; BMI, body mass index; HbA1c, glycated hemoglobin; TyG index, triglyceride-glucose index.

## Sheet:  Table S4
Table S4: Associations between metabolic biomarkers and DKD incidence in observational analysis
	Model 1				Model 2				Model 3
Exposure	P value	P value after FDR correction	HR	SE	P value	P value after FDR correction	HR	SE	P value	P value after FDR correction	HR	SE
Acetate...Instance.0	0.940204	0.948245	1.00153	0.0204212	0.337715	0.380119	1.01812	0.0187271	0.156161	0.195982	1.02789	0.0193966
Acetoacetate...Instance.0	0.00179983	0.00229319	1.05271	0.0164575	0.346197	0.387926	1.01719	0.0180917	0.674712	0.699804	1.00871	0.0206673
Acetone...Instance.0	0.158692	0.180234	1.03099	0.0216531	0.500026	0.53407	1.01416	0.0208411	0.606926	0.642778	1.01198	0.0231493
Alanine...Instance.0	8.00989e-07	1.25655e-06	1.07837	0.0152883	0.00144803	0.00216342	1.05086	0.015576	0.000186956	0.000375408	1.06776	0.0175487
Albumin...Instance.0	5.89763e-24	3.36433e-23	0.817443	0.0199706	2.10187e-09	5.38336e-09	0.88342	0.0206945	2.18012e-05	4.84256e-05	0.904458	0.0236526
Apolipoprotein.A1...Instance.0	1.0993e-20	4.75731e-20	0.791169	0.0251173	2.14896e-12	9.29982e-12	0.837402	0.0252618	7.76306e-07	2.49811e-06	0.86857	0.0285165
Apolipoprotein.B...Instance.0	0.940689	0.948245	0.99819	0.0243459	0.0759241	0.0957636	1.04628	0.0254899	0.11578	0.151358	1.04636	0.0288133
Apolipoprotein.B.to.Apolipoprotein.A1.ratio...Instance.0	4.14944e-08	7.13362e-08	1.13209	0.0226216	2.51627e-09	6.37964e-09	1.15197	0.0237351	1.76085e-05	4.0548e-05	1.12409	0.0272466
Average.Diameter.for.HDL.Particles...Instance.0	8.65182e-12	1.78001e-11	0.833444	0.0266854	1.62706e-07	3.52063e-07	0.866031	0.027462	1.46584e-05	3.471e-05	0.873255	0.0312726
Average.Diameter.for.LDL.Particles...Instance.0	0.0021296	0.00269964	0.942882	0.019148	0.448263	0.487073	0.985276	0.0195617	0.0849578	0.111646	0.962351	0.0222776
Average.Diameter.for.VLDL.Particles...Instance.0	6.42821e-07	1.01477e-06	1.09768	0.0187218	0.000502981	0.000789052	1.06899	0.0191756	0.00354718	0.00581924	1.06579	0.021851
Cholesterol.in.Chylomicrons.and.Extremely.Large.VLDL...Instance.0	1.03264e-14	2.6181e-14	1.15535	0.0186683	2.73697e-09	6.80179e-09	1.12129	0.0192505	2.42612e-06	6.4911e-06	1.10949	0.0220395
Cholesterol.in.IDL...Instance.0	3.28579e-16	1.03092e-15	0.800372	0.0272813	7.09117e-07	1.43539e-06	0.868574	0.0284143	0.000569819	0.00104398	0.895978	0.0318782
Cholesterol.in.Large.HDL...Instance.0	5.38696e-19	2.04868e-18	0.750511	0.0322329	7.83224e-12	3.02445e-11	0.798899	0.0328172	4.09482e-08	2.18681e-07	0.816504	0.0369481
Cholesterol.in.Large.LDL...Instance.0	9.29519e-11	1.82273e-10	0.848014	0.025449	0.000550046	0.000857525	0.913568	0.0261634	0.0505091	0.0704321	0.944052	0.0294402
Cholesterol.in.Large.VLDL...Instance.0	8.54357e-15	2.2573e-14	1.17333	0.0206008	1.771e-12	7.93788e-12	1.16147	0.0212281	5.66017e-08	2.89939e-07	1.14175	0.0244167
Cholesterol.in.Medium.HDL...Instance.0	1.64617e-29	1.21526e-28	0.749539	0.0255581	1.77831e-18	1.66682e-17	0.797903	0.0257418	3.03176e-10	2.40873e-09	0.833197	0.028979
Cholesterol.in.Medium.LDL...Instance.0	0.0124865	0.0155927	0.942562	0.0236796	0.665481	0.698894	0.989487	0.0244434	0.746696	0.761872	1.00894	0.0275513
Cholesterol.in.Medium.VLDL...Instance.0	0.0830016	0.0964509	0.95571	0.0261322	0.316227	0.357535	1.02786	0.0274154	0.413245	0.460998	1.02566	0.0309635
Cholesterol.in.Small.HDL...Instance.0	8.30239e-18	2.977e-17	0.833318	0.0212139	2.91932e-10	9.14083e-10	0.873157	0.0215199	9.84564e-05	0.000204236	0.909468	0.0243675
Cholesterol.in.Small.LDL...Instance.0	0.0608232	0.0720124	0.956234	0.0238711	0.938012	0.940937	1.00192	0.0247102	0.536522	0.57797	1.01736	0.027842
Cholesterol.in.Small.VLDL...Instance.0	9.57182e-06	1.39682e-05	1.11033	0.0236425	4.93727e-08	1.11645e-07	1.14367	0.0246155	2.74037e-05	6.03361e-05	1.12511	0.0281073
Cholesterol.in.Very.Large.HDL...Instance.0	2.99231e-09	5.32674e-09	0.841228	0.0291456	2.48336e-05	4.35891e-05	0.87933	0.0304994	0.000291547	0.000567274	0.881846	0.0347084
Cholesterol.in.Very.Large.VLDL...Instance.0	2.5854e-13	5.82763e-13	1.16158	0.0204779	1.11496e-10	3.63447e-10	1.14629	0.0211659	3.77688e-07	1.43636e-06	1.13099	0.0242314
Cholesterol.in.Very.Small.VLDL...Instance.0	0.302651	0.330285	0.973974	0.0255839	0.385865	0.424791	1.02367	0.0269831	0.592778	0.633137	1.01649	0.0305835
Cholesterol.to.Total.Lipids.in.Chylomicrons.and.Extremely.Large.VLDL.percentage...Instance.0	0.065688	0.077407	0.950662	0.0274901	0.913022	0.920356	0.99706	0.0269551	0.603657	0.642025	1.01549	0.0296165
Cholesterol.to.Total.Lipids.in.IDL.percentage...Instance.0	1.0982e-58	6.89121e-57	0.786465	0.0148716	3.54894e-30	1.31465e-28	0.836677	0.0156223	4.63059e-17	1.6604e-15	0.858521	0.0181693
Cholesterol.to.Total.Lipids.in.Large.HDL.percentage...Instance.0	7.34289e-33	6.58237e-32	0.857676	0.0128586	1.79299e-18	1.66682e-17	0.888165	0.0135238	1.81053e-11	2.06565e-10	0.899275	0.0157973
Cholesterol.to.Total.Lipids.in.Large.LDL.percentage...Instance.0	5.23799e-36	6.57368e-35	0.92465	0.00625309	3.12804e-16	2.24325e-15	0.9429	0.00719796	1.38196e-07	6.30675e-07	0.950511	0.00963545
Cholesterol.to.Total.Lipids.in.Large.VLDL.percentage...Instance.0	0.533807	0.570151	1.01382	0.0220625	0.00765782	0.0105033	1.06166	0.0224356	0.0525929	0.0725319	1.05095	0.0256368
Cholesterol.to.Total.Lipids.in.Medium.HDL.percentage...Instance.0	1.3e-51	3.62554e-50	0.79173	0.0154511	4.77581e-28	1.19873e-26	0.821901	0.0178632	1.35235e-14	3.39439e-13	0.849843	0.0211282
Cholesterol.to.Total.Lipids.in.Medium.LDL.percentage...Instance.0	1.81405e-35	2.06966e-34	0.906402	0.00790653	2.19293e-15	1.44849e-14	0.923237	0.0100719	1.66188e-07	7.09134e-07	0.934425	0.0129592
Cholesterol.to.Total.Lipids.in.Medium.VLDL.percentage...Instance.0	6.21456e-15	1.69549e-14	0.854724	0.0201265	5.5623e-06	1.05768e-05	0.90887	0.021036	0.000197071	0.000392578	0.91453	0.0239998
Cholesterol.to.Total.Lipids.in.Small.HDL.percentage...Instance.0	8.62412e-24	4.81034e-23	0.827712	0.0188032	5.55757e-12	2.24992e-11	0.875173	0.0193502	1.71964e-06	4.84977e-06	0.89868	0.022331
Cholesterol.to.Total.Lipids.in.Small.LDL.percentage...Instance.0	3.9619e-36	5.23387e-35	0.864197	0.0116296	9.92468e-13	4.61314e-12	0.903266	0.0142659	4.9193e-06	1.24722e-05	0.9235	0.0174214
Cholesterol.to.Total.Lipids.in.Small.VLDL.percentage...Instance.0	1.67521e-10	3.20976e-10	0.876894	0.0205635	0.00045952	0.000725405	0.927773	0.0213993	0.00655083	0.010473	0.935798	0.0244057
Cholesterol.to.Total.Lipids.in.Very.Large.HDL.percentage...Instance.0	9.82522e-07	1.5223e-06	0.928805	0.0150879	0.000205227	0.000336679	0.945773	0.0150175	0.0523721	0.0725319	0.967674	0.0169375
Cholesterol.to.Total.Lipids.in.Very.Large.VLDL.percentage...Instance.0	7.09175e-06	1.04095e-05	0.867694	0.0316008	0.0360055	0.0465845	0.935458	0.0318185	0.0687936	0.0918468	0.936763	0.0358972
Cholesterol.to.Total.Lipids.in.Very.Small.VLDL.percentage...Instance.0	6.7247e-40	9.57141e-39	0.790225	0.0178092	2.11714e-20	2.95223e-19	0.839632	0.0188836	6.88996e-13	1.33029e-11	0.855305	0.0217636
Cholesteryl.Esters.in.Chylomicrons.and.Extremely.Large.VLDL...Instance.0	7.13859e-15	1.92665e-14	1.16293	0.0193969	4.6528e-10	1.34236e-09	1.13273	0.0200032	6.38533e-07	2.15588e-06	1.12062	0.0228721
Cholesteryl.Esters.in.HDL...Instance.0	8.98699e-34	9.02294e-33	0.70526	0.028827	2.23631e-20	2.95428e-19	0.764503	0.029029	8.67055e-12	1.14478e-10	0.800646	0.0325671
Cholesteryl.Esters.in.IDL...Instance.0	1.39022e-16	4.41704e-16	0.797744	0.0273384	5.04577e-07	1.03811e-06	0.866803	0.0284489	0.000467011	0.000874775	0.894383	0.0319009
Cholesteryl.Esters.in.Large.HDL...Instance.0	5.73056e-20	2.31995e-19	0.744305	0.0322763	2.40946e-12	1.02504e-11	0.794444	0.0328336	2.04634e-08	1.16734e-07	0.812848	0.0369489
Cholesteryl.Esters.in.Large.LDL...Instance.0	1.57733e-08	2.74937e-08	0.867934	0.025056	0.00448888	0.00640176	0.929496	0.0257296	0.135061	0.172082	0.957637	0.0289649
Cholesteryl.Esters.in.Large.VLDL...Instance.0	5.11718e-13	1.12668e-12	1.17203	0.0219795	5.73441e-13	2.71573e-12	1.17744	0.0226657	5.90545e-08	2.96453e-07	1.1518	0.0260666
Cholesteryl.Esters.in.LDL...Instance.0	8.83586e-05	0.000118599	0.908922	0.024358	0.135636	0.165265	0.963258	0.0250858	0.624312	0.658413	0.986262	0.0282466
Cholesteryl.Esters.in.Medium.HDL...Instance.0	2.79992e-31	2.26703e-30	0.74407	0.0254122	1.26096e-19	1.43864e-18	0.792823	0.0256138	7.61525e-11	7.96428e-10	0.828906	0.0288334
Cholesteryl.Esters.in.Medium.LDL...Instance.0	0.290666	0.318591	0.975817	0.0231677	0.529379	0.563026	1.01517	0.0239432	0.280265	0.330265	1.02963	0.0270441
Cholesteryl.Esters.in.Medium.VLDL...Instance.0	5.27473e-06	7.83407e-06	0.884086	0.027056	0.209592	0.243553	0.965013	0.0283841	0.369822	0.420024	0.971739	0.0319672
Cholesteryl.Esters.in.Small.HDL...Instance.0	1.7784e-22	9.10978e-22	0.813547	0.0211562	4.35286e-13	2.10109e-12	0.855659	0.0215186	4.47254e-06	1.14552e-05	0.894042	0.0244113
Cholesteryl.Esters.in.Small.LDL...Instance.0	0.788121	0.817431	0.993758	0.0232999	0.185638	0.217735	1.03244	0.0241234	0.130127	0.167497	1.04211	0.0272503
Cholesteryl.Esters.in.Small.VLDL...Instance.0	2.02313e-08	3.5021e-08	1.14164	0.0236128	3.25509e-10	9.96376e-10	1.16697	0.0245631	1.36452e-06	3.98248e-06	1.14545	0.0281152
Cholesteryl.Esters.in.Very.Large.HDL...Instance.0	2.36973e-10	4.47219e-10	0.827355	0.0299154	6.95192e-06	1.29254e-05	0.869206	0.0311837	0.000121994	0.000250987	0.87265	0.0354549
Cholesteryl.Esters.in.Very.Large.VLDL...Instance.0	1.89967e-10	3.61225e-10	1.15242	0.0222731	3.75177e-10	1.13457e-09	1.15609	0.0231556	6.44186e-07	2.15588e-06	1.14059	0.0264287
Cholesteryl.Esters.in.Very.Small.VLDL...Instance.0	0.00164655	0.00210859	0.920497	0.0263194	0.405022	0.443932	0.977127	0.0277879	0.486434	0.534675	0.978393	0.0313857
Cholesteryl.Esters.in.VLDL...Instance.0	0.0046003	0.00580239	1.07107	0.0242292	2.47206e-05	4.35891e-05	1.11344	0.0254799	0.0011206	0.00198077	1.09892	0.0289507
Cholesteryl.Esters.to.Total.Lipids.in.Chylomicrons.and.Extremely.Large.VLDL.percentage...Instance.0	0.167219	0.189063	0.960064	0.0295073	0.798866	0.828576	1.00743	0.0290432	0.304018	0.354226	1.03268	0.0312841
Cholesteryl.Esters.to.Total.Lipids.in.IDL.percentage...Instance.0	5.43227e-59	4.545e-57	0.770542	0.0160947	3.66637e-30	1.31465e-28	0.825486	0.0168062	2.51108e-17	1.05047e-15	0.848119	0.0194553
Cholesteryl.Esters.to.Total.Lipids.in.Large.HDL.percentage...Instance.0	3.80572e-35	4.1532e-34	0.848198	0.0133099	2.63959e-19	2.88059e-18	0.882135	0.0139611	9.12176e-12	1.14478e-10	0.894823	0.0162954
Cholesteryl.Esters.to.Total.Lipids.in.Large.LDL.percentage...Instance.0	3.14249e-12	6.68445e-12	0.94647	0.00789184	5.96317e-06	1.12538e-05	0.961745	0.00861502	0.0170589	0.0265949	0.972108	0.0118588
Cholesteryl.Esters.to.Total.Lipids.in.Large.VLDL.percentage...Instance.0	0.289666	0.318591	0.975557	0.0233716	0.101942	0.124816	1.03986	0.023898	0.363174	0.41624	1.02513	0.0272921
Cholesteryl.Esters.to.Total.Lipids.in.Medium.HDL.percentage...Instance.0	5.01427e-41	7.86613e-40	0.807303	0.0159578	5.04731e-23	9.7452e-22	0.84027	0.0176133	3.71752e-12	5.83186e-11	0.866573	0.0206129
Cholesteryl.Esters.to.Total.Lipids.in.Medium.LDL.percentage...Instance.0	0.352369	0.381227	1.01813	0.0193197	0.175278	0.208506	1.02753	0.020039	0.246734	0.296317	1.02676	0.0228007
Cholesteryl.Esters.to.Total.Lipids.in.Medium.VLDL.percentage...Instance.0	6.9693e-17	2.3017e-16	0.842498	0.0205311	4.08852e-07	8.62368e-07	0.897078	0.0214445	3.62768e-05	7.9178e-05	0.903991	0.0244397
Cholesteryl.Esters.to.Total.Lipids.in.Small.HDL.percentage...Instance.0	6.06582e-26	3.9039e-25	0.828508	0.0178604	9.3967e-14	5.01824e-13	0.871053	0.0185327	2.15906e-07	9.03205e-07	0.894042	0.021601
Cholesteryl.Esters.to.Total.Lipids.in.Small.LDL.percentage...Instance.0	0.350367	0.380702	0.982048	0.0193981	0.438629	0.478678	1.01564	0.0200312	0.391877	0.439113	1.01974	0.0228295
Cholesteryl.Esters.to.Total.Lipids.in.Small.VLDL.percentage...Instance.0	0.000473144	0.000618538	0.933981	0.019539	0.179763	0.212833	0.973257	0.0202065	0.306243	0.354226	0.976677	0.0230654
Cholesteryl.Esters.to.Total.Lipids.in.Very.Large.HDL.percentage...Instance.0	2.52837e-22	1.22043e-21	0.892706	0.0116792	1.34242e-12	6.12631e-12	0.915757	0.0124126	5.65454e-07	1.97124e-06	0.929998	0.0145069
Cholesteryl.Esters.to.Total.Lipids.in.Very.Large.VLDL.percentage...Instance.0	2.98918e-07	4.93607e-07	0.848026	0.0321702	0.00550048	0.00767012	0.914796	0.032078	0.0269002	0.0399524	0.923703	0.0358634
Cholesteryl.Esters.to.Total.Lipids.in.Very.Small.VLDL.percentage...Instance.0	2.21782e-44	3.97623e-43	0.776253	0.0181237	3.03008e-23	6.33793e-22	0.826223	0.0192203	1.58057e-14	3.60657e-13	0.843537	0.0221528
Citrate...Instance.0	6.6755e-27	4.52851e-26	1.21033	0.0177758	4.03942e-20	4.82807e-19	1.18075	0.0180857	1.11805e-12	2.00451e-11	1.16146	0.0210362
Clinical.LDL.Cholesterol...Instance.0	4.60387e-10	8.49686e-10	0.851354	0.0258226	0.00124149	0.00187719	0.917476	0.0266721	0.0651715	0.0884219	0.946291	0.0299361
Concentration.of.Chylomicrons.and.Extremely.Large.VLDL.Particles...Instance.0	3.88171e-14	9.27914e-14	1.137	0.0169722	1.05926e-07	2.33222e-07	1.09797	0.0175799	2.16803e-05	4.84256e-05	1.08924	0.0201278
Concentration.of.HDL.Particles...Instance.0	4.76515e-24	2.78152e-23	0.787916	0.0235666	9.77925e-14	5.11373e-13	0.8381	0.0237266	4.19799e-07	1.54955e-06	0.873122	0.0268155
Concentration.of.IDL.Particles...Instance.0	5.75415e-05	7.84942e-05	0.898706	0.0265494	0.0833086	0.104552	0.952768	0.0279383	0.332189	0.382475	0.970046	0.0313615
Concentration.of.Large.HDL.Particles...Instance.0	3.58872e-16	1.11206e-15	0.773012	0.0315837	8.02497e-10	2.21348e-09	0.82043	0.0322124	8.49496e-07	2.66529e-06	0.836252	0.0363196
Concentration.of.Large.LDL.Particles...Instance.0	0.666037	0.699478	0.989398	0.0246959	0.0889941	0.110582	1.04463	0.0256737	0.192373	0.234396	1.03865	0.0290881
Concentration.of.Large.VLDL.Particles...Instance.0	1.06292e-15	3.21437e-15	1.15845	0.0183412	5.63675e-11	1.96503e-10	1.13214	0.0189389	2.45453e-07	9.77915e-07	1.11916	0.0218121
Concentration.of.LDL.Particles...Instance.0	0.797466	0.82372	0.99379	0.024274	0.0907746	0.112239	1.04373	0.0253043	0.132698	0.169935	1.04394	0.0286012
Concentration.of.Medium.HDL.Particles...Instance.0	9.34573e-22	4.34404e-21	0.788914	0.0247392	1.53172e-13	7.84617e-13	0.83224	0.0248679	1.66689e-07	7.09134e-07	0.863478	0.0280496
Concentration.of.Medium.LDL.Particles...Instance.0	0.596624	0.634545	0.987433	0.0238941	0.242837	0.277055	1.02944	0.0248458	0.154414	0.194763	1.04066	0.0279855
Concentration.of.Medium.VLDL.Particles...Instance.0	0.000191408	0.00025286	1.08741	0.0224655	3.01709e-06	5.87046e-06	1.11464	0.0232427	0.000298865	0.00057704	1.10079	0.0265535
Concentration.of.Small.HDL.Particles...Instance.0	7.44768e-14	1.7309e-13	0.854082	0.0210874	5.5768e-08	1.2498e-07	0.89008	0.0214372	0.00131921	0.00226796	0.925014	0.024269
Concentration.of.Small.LDL.Particles...Instance.0	0.257683	0.284927	1.0267	0.0232777	0.0180064	0.024169	1.05922	0.0243236	0.0231651	0.035239	1.06433	0.0274546
Concentration.of.Small.VLDL.Particles...Instance.0	2.19884e-19	8.76047e-19	1.19846	0.0201085	1.37731e-16	1.04759e-15	1.18631	0.0206666	3.07089e-10	2.40873e-09	1.16245	0.0239115
Concentration.of.Very.Large.HDL.Particles...Instance.0	7.96368e-05	0.000108048	0.89379	0.0284588	0.0142068	0.0191715	0.929222	0.0299378	0.0251856	0.0376284	0.926267	0.0342156
Concentration.of.Very.Large.VLDL.Particles...Instance.0	4.90857e-16	1.5025e-15	1.15539	0.0178012	3.81049e-10	1.13861e-09	1.12236	0.018435	5.58244e-07	1.97124e-06	1.11181	0.0211761
Concentration.of.Very.Small.VLDL.Particles...Instance.0	6.44533e-06	9.51634e-06	1.10871	0.0228764	1.11497e-06	2.22108e-06	1.12342	0.0238965	0.000260172	0.000510181	1.10514	0.0273749
Concentration.of.VLDL.Particles...Instance.0	7.02439e-12	1.46927e-11	1.15376	0.0208585	3.91646e-11	1.40433e-10	1.15328	0.0215846	3.9347e-07	1.47404e-06	1.134	0.0247936
Creatinine...Instance.0	1.03137e-288	2.58874e-286	1.14476	0.00372303	3.50376e-233	8.79443e-231	1.13893	0.00398996	5.6953e-146	1.42952e-143	2.14012	0.0295733
Degree.of.Unsaturation...Instance.0	1.93317e-33	1.86625e-32	0.786455	0.0199348	2.0028e-16	1.47854e-15	0.843554	0.0206925	7.98601e-12	1.11361e-10	0.851098	0.0235755
Docosahexaenoic.Acid...Instance.0	4.16207e-11	8.22583e-11	0.849765	0.0246727	7.29157e-05	0.000124502	0.906635	0.0247105	0.000486751	0.000904996	0.906585	0.0281171
Docosahexaenoic.Acid.to.Total.Fatty.Acids.percentage...Instance.0	1.8984e-17	6.61805e-17	0.82622	0.0224586	8.53113e-09	2.03935e-08	0.87646	0.0229026	2.34163e-06	6.38858e-06	0.884225	0.0260605
Free.Cholesterol.in.Chylomicrons.and.Extremely.Large.VLDL...Instance.0	3.52517e-14	8.50786e-14	1.14507	0.0178778	2.87591e-08	6.68383e-08	1.10776	0.0184442	1.33432e-05	3.18965e-05	1.09645	0.0211465
Free.Cholesterol.in.HDL...Instance.0	5.82663e-19	2.18281e-18	0.776259	0.0284723	2.05583e-11	7.47847e-11	0.82453	0.0287887	7.20731e-07	2.34939e-06	0.851486	0.0324419
Free.Cholesterol.in.IDL...Instance.0	2.18892e-14	5.38647e-14	0.814501	0.0268595	3.98698e-06	7.69795e-06	0.878882	0.0279929	0.00144878	0.00245706	0.904601	0.0314816
Free.Cholesterol.in.Large.HDL...Instance.0	2.88161e-15	8.03649e-15	0.780168	0.0314397	8.56297e-10	2.3362e-09	0.820935	0.0321661	7.01664e-07	2.31734e-06	0.835228	0.036294
Free.Cholesterol.in.Large.LDL...Instance.0	1.3001e-17	4.59614e-17	0.79923	0.0262306	4.24464e-07	8.85098e-07	0.872006	0.0270796	0.00144466	0.00245706	0.907518	0.030463
Free.Cholesterol.in.Large.VLDL...Instance.0	1.16196e-15	3.43119e-15	1.16778	0.0193678	1.56214e-11	5.76613e-11	1.14424	0.0199859	1.18069e-07	5.48803e-07	1.12948	0.0229881
Free.Cholesterol.in.LDL...Instance.0	8.94376e-15	2.32395e-14	0.81952	0.0256707	8.18568e-06	1.49971e-05	0.888768	0.0264376	0.00683544	0.0108588	0.922741	0.0297277
Free.Cholesterol.in.Medium.HDL...Instance.0	2.46938e-21	1.10681e-20	0.78411	0.0256464	2.96634e-13	1.4599e-12	0.828345	0.0258124	1.6327e-07	7.09134e-07	0.858594	0.0291123
Free.Cholesterol.in.Medium.LDL...Instance.0	2.50521e-10	4.6926e-10	0.855198	0.0247242	0.000721105	0.00111727	0.917813	0.0253627	0.0668951	0.0902724	0.94908	0.0285215
Free.Cholesterol.in.Medium.VLDL...Instance.0	0.0566904	0.0677585	1.04665	0.0239246	0.000373754	0.000593748	1.09276	0.0249324	0.00569815	0.00916818	1.08153	0.0283497
Free.Cholesterol.in.Small.HDL...Instance.0	4.8367e-05	6.63394e-05	0.918235	0.0209928	0.00693967	0.00957064	0.944411	0.021185	0.178445	0.219557	0.968148	0.0240569
Free.Cholesterol.in.Small.LDL...Instance.0	3.92731e-09	6.94193e-09	0.867309	0.0241811	0.00117663	0.00178991	0.922477	0.0248707	0.0643443	0.087774	0.949464	0.0280343
Free.Cholesterol.in.Small.VLDL...Instance.0	0.0216744	0.026668	1.05613	0.0237833	9.92364e-05	0.000166055	1.10114	0.0247511	0.00264141	0.00441996	1.08837	0.0281632
Free.Cholesterol.in.Very.Large.HDL...Instance.0	2.84538e-05	3.98989e-05	0.897178	0.025923	0.00277374	0.00402433	0.921272	0.0274085	0.00830971	0.0131178	0.920795	0.0312659
Free.Cholesterol.in.Very.Large.VLDL...Instance.0	2.6876e-15	7.57965e-15	1.15978	0.0187523	1.64378e-10	5.22264e-10	1.13169	0.0193563	5.90758e-07	2.03124e-06	1.11738	0.022223
Free.Cholesterol.in.Very.Small.VLDL...Instance.0	0.000138606	0.000185054	1.0937	0.0235038	5.21074e-06	9.98393e-06	1.11857	0.0245938	0.00123794	0.00215779	1.09546	0.0282281
Free.Cholesterol.in.VLDL...Instance.0	1.69191e-09	3.07732e-09	1.13588	0.0211467	4.23016e-09	1.02093e-08	1.13723	0.0218887	5.43776e-06	1.35136e-05	1.12061	0.0250436
Free.Cholesterol.to.Total.Lipids.in.Chylomicrons.and.Extremely.Large.VLDL.percentage...Instance.0	0.0280936	0.0342306	0.948272	0.0241867	0.487054	0.522438	0.983585	0.0238152	0.642077	0.674315	0.987514	0.0270319
Free.Cholesterol.to.Total.Lipids.in.IDL.percentage...Instance.0	5.33246e-19	2.04868e-18	0.877745	0.0146431	4.93398e-10	1.40731e-09	0.911297	0.0149306	1.05764e-05	2.57737e-05	0.926508	0.0173286
Free.Cholesterol.to.Total.Lipids.in.Large.HDL.percentage...Instance.0	1.07172e-10	2.08528e-10	0.923114	0.012391	4.26681e-07	8.85098e-07	0.937338	0.0127972	4.63548e-05	0.000100302	0.94155	0.014786
Free.Cholesterol.to.Total.Lipids.in.Large.LDL.percentage...Instance.0	1.70905e-42	2.85982e-41	0.842136	0.0125759	2.39519e-20	3.00596e-19	0.88134	0.0136655	1.63663e-10	1.50317e-09	0.899855	0.0165083
Free.Cholesterol.to.Total.Lipids.in.Large.VLDL.percentage...Instance.0	1.43086e-05	2.06406e-05	1.09792	0.0215284	1.05554e-05	1.90605e-05	1.10167	0.0219786	0.000124306	0.000253664	1.10145	0.025179
Free.Cholesterol.to.Total.Lipids.in.Medium.HDL.percentage...Instance.0	5.36152e-29	3.84498e-28	0.797064	0.0202958	1.02598e-16	8.04755e-16	0.834929	0.0217314	2.16165e-09	1.35644e-08	0.859357	0.0253245
Free.Cholesterol.to.Total.Lipids.in.Medium.LDL.percentage...Instance.0	3.99996e-32	3.34663e-31	0.83918	0.014861	5.74419e-17	4.80598e-16	0.877496	0.0156125	6.41086e-09	3.9247e-08	0.898802	0.0183774
Free.Cholesterol.to.Total.Lipids.in.Medium.VLDL.percentage...Instance.0	2.94659e-09	5.28282e-09	0.894148	0.0188529	0.00369154	0.00529472	0.944228	0.0197659	0.0149311	0.0234231	0.946482	0.0225976
Free.Cholesterol.to.Total.Lipids.in.Small.HDL.percentage...Instance.0	0.0364335	0.0439654	1.04802	0.0224214	0.00472975	0.00666947	1.068	0.0232878	0.0470311	0.0663191	1.05507	0.0269902
Free.Cholesterol.to.Total.Lipids.in.Small.LDL.percentage...Instance.0	1.9674e-25	1.23454e-24	0.856351	0.0148796	9.21315e-14	5.01824e-13	0.891108	0.0154715	2.22821e-07	9.16855e-07	0.910564	0.0180898
Free.Cholesterol.to.Total.Lipids.in.Small.VLDL.percentage...Instance.0	1.95972e-22	9.83781e-22	0.80256	0.0225731	4.43146e-10	1.29337e-09	0.862583	0.0236973	1.17398e-06	3.55024e-06	0.877117	0.0269785
Free.Cholesterol.to.Total.Lipids.in.Very.Large.HDL.percentage...Instance.0	0.00768692	0.00964708	1.03364	0.0124119	0.0717368	0.0909391	1.0237	0.0130052	0.0309114	0.0451091	1.03195	0.0145702
Free.Cholesterol.to.Total.Lipids.in.Very.Large.VLDL.percentage...Instance.0	0.627093	0.664136	0.986922	0.0270969	0.197114	0.230119	1.03712	0.028255	0.688956	0.711638	1.01309	0.0324984
Free.Cholesterol.to.Total.Lipids.in.Very.Small.VLDL.percentage...Instance.0	2.06022e-07	3.4246e-07	0.919053	0.0162523	0.00499732	0.00700741	0.953821	0.016842	0.0202814	0.0310404	0.956279	0.0192607
Glucose...Instance.0	3.60221e-21	1.58624e-20	1.07479	0.00763701	0.568602	0.60219	1.00576	0.0100717	0.978779	0.978779	0.99969	0.0116391
Glucose.lactate...Instance.0	3.81866e-20	1.57128e-19	1.07284	0.00764837	0.838881	0.866499	1.00206	0.0101432	0.911862	0.922892	0.998707	0.0116856
Glutamine...Instance.0	0.81889	0.836619	0.995694	0.0188459	0.000308956	0.000493936	1.07235	0.0193633	0.000764325	0.00139019	1.07725	0.0221113
Glycine...Instance.0	4.00704e-11	7.98227e-11	1.16958	0.0237205	4.0394e-16	2.81636e-15	1.21447	0.0238787	2.4275e-10	2.03101e-09	1.19249	0.0278041
Glycoprotein.Acetyls...Instance.0	4.06806e-56	1.45869e-54	1.35258	0.0191353	1.20394e-32	7.55469e-31	1.27253	0.0202554	1.87241e-18	1.17494e-16	1.22842	0.0234721
HDL.Cholesterol...Instance.0	8.12046e-31	6.36949e-30	0.715194	0.0290424	1.39194e-18	1.39751e-17	0.77318	0.0292387	8.28144e-11	8.31457e-10	0.808052	0.0328122
Histidine...Instance.0	0.661703	0.697846	0.990593	0.0215995	0.152235	0.183707	1.03141	0.0216038	0.512722	0.554712	1.01632	0.0247347
Isoleucine...Instance.0	0.097756	0.113073	1.03116	0.018534	0.912663	0.920356	0.997922	0.0189675	0.945262	0.952854	0.998508	0.0217406
Lactate...Instance.0	0.950101	0.953902	1.00117	0.0186305	0.0578107	0.074033	0.964444	0.0190831	0.664075	0.694512	0.990686	0.0215472
LDL.Cholesterol...Instance.0	5.46449e-07	8.73622e-07	0.883012	0.0248373	0.0208534	0.0275484	0.942622	0.0255731	0.275086	0.325692	0.96909	0.0287674
Leucine...Instance.0	0.691253	0.722936	0.992529	0.0188809	0.0631451	0.0804539	0.965034	0.0191545	0.305345	0.354226	0.97791	0.021792
Linoleic.Acid...Instance.0	0.355094	0.382526	0.979105	0.0228352	0.379435	0.421407	1.02077	0.0233876	0.49403	0.536803	1.0184	0.0266604
Linoleic.Acid.to.Total.Fatty.Acids.percentage...Instance.0	4.78447e-15	1.31967e-14	0.855216	0.0199683	1.00103e-05	1.82071e-05	0.910372	0.0212594	0.00020882	0.000412707	0.913864	0.0242911
Monounsaturated.Fatty.Acids...Instance.0	2.90943e-19	1.14104e-18	1.16079	0.0166188	8.81408e-12	3.30199e-11	1.12434	0.0171724	9.75039e-08	4.61764e-07	1.11184	0.0198862
Monounsaturated.Fatty.Acids.to.Total.Fatty.Acids.percentage...Instance.0	6.27641e-54	1.96922e-52	1.33536	0.0187042	5.93681e-30	1.86267e-28	1.24836	0.0195112	1.03389e-16	2.88339e-15	1.20474	0.0224391
Omega.3.Fatty.Acids...Instance.0	0.0304175	0.036883	0.953675	0.0219128	0.382204	0.422613	0.980758	0.0222349	0.267147	0.317791	0.972113	0.0254879
Omega.3.Fatty.Acids.to.Total.Fatty.Acids.percentage...Instance.0	6.53189e-08	1.11531e-07	0.884261	0.0227632	0.000283769	0.000459523	0.918849	0.023317	0.0009491	0.0017016	0.91557	0.0266878
Omega.6.Fatty.Acids...Instance.0	0.0579382	0.0689217	0.957729	0.0227776	0.900083	0.918378	0.997102	0.0231151	0.957441	0.961271	0.998598	0.0262993
Omega.6.Fatty.Acids.to.Omega.3.Fatty.Acids.ratio...Instance.0	0.0495847	0.0595491	1.04329	0.0215842	0.0342524	0.0445459	1.04979	0.0229517	0.042165	0.0604767	1.05352	0.0256572
Omega.6.Fatty.Acids.to.Total.Fatty.Acids.percentage...Instance.0	2.34878e-21	1.0719e-20	0.847547	0.017433	2.94983e-10	9.14083e-10	0.891136	0.018291	5.11527e-07	1.86077e-06	0.900112	0.0209553
Phenylalanine...Instance.0	1.15074e-06	1.77199e-06	1.1005	0.0196886	0.000291284	0.000468668	1.07715	0.0205146	0.0766727	0.101825	1.04323	0.0239061
Phosphatidylcholines...Instance.0	1.94809e-06	2.92797e-06	0.896648	0.0229246	0.00182782	0.00266734	0.930393	0.0231476	0.0401892	0.0579741	0.94748	0.0262937
Phosphoglycerides...Instance.0	0.000348227	0.000457618	0.923501	0.0222519	0.0197053	0.0261695	0.94901	0.0224434	0.15422	0.194763	0.964327	0.0254951
Phospholipids.in.Chylomicrons.and.Extremely.Large.VLDL...Instance.0	9.19483e-15	2.355e-14	1.1446	0.0174271	3.08027e-08	7.09309e-08	1.10487	0.018012	1.25321e-05	3.02459e-05	1.09438	0.0206473
Phospholipids.in.HDL...Instance.0	5.83875e-17	1.95404e-16	0.806447	0.0257058	6.73281e-11	2.2837e-10	0.84472	0.0258562	2.00005e-06	5.51662e-06	0.870537	0.0291674
Phospholipids.in.IDL...Instance.0	4.60519e-07	7.40964e-07	0.875153	0.0264487	0.0181097	0.0241784	0.936772	0.0276364	0.121732	0.157499	0.952975	0.0311248
Phospholipids.in.Large.HDL...Instance.0	1.29272e-16	4.1599e-16	0.774742	0.0308457	4.47554e-11	1.5822e-10	0.813258	0.0313791	1.51889e-07	6.80789e-07	0.830687	0.035332
Phospholipids.in.Large.LDL...Instance.0	4.46687e-10	8.30507e-10	0.852194	0.0256449	0.0010173	0.00156652	0.916756	0.026452	0.0642966	0.087774	0.94657	0.0296795
Phospholipids.in.Large.VLDL...Instance.0	3.72945e-17	1.28232e-16	1.17066	0.0187111	6.16767e-12	2.41888e-11	1.14215	0.0193305	6.68758e-08	3.29134e-07	1.12773	0.0222626
Phospholipids.in.LDL...Instance.0	3.27915e-05	4.54734e-05	0.90191	0.0248584	0.0856905	0.107007	0.956834	0.0256755	0.491856	0.536765	0.980368	0.0288451
Phospholipids.in.Medium.HDL...Instance.0	3.02098e-14	7.36182e-14	0.837952	0.0232704	1.09216e-09	2.91629e-09	0.867386	0.023341	1.82172e-05	4.15683e-05	0.89319	0.0263566
Phospholipids.in.Medium.LDL...Instance.0	0.0824855	0.096297	0.959798	0.0236303	0.940937	0.940937	1.00181	0.0243817	0.487811	0.534675	1.01925	0.0274871
Phospholipids.in.Medium.VLDL...Instance.0	0.000642468	0.000831235	1.08023	0.0226114	7.59953e-06	1.40256e-05	1.11062	0.02344	0.000519952	0.000959617	1.09727	0.0267486
Phospholipids.in.Small.HDL...Instance.0	8.39171e-07	1.30827e-06	0.903631	0.0205711	9.23491e-05	0.000156619	0.921725	0.0208467	0.0239247	0.0361753	0.948097	0.0236007
Phospholipids.in.Small.LDL...Instance.0	0.914722	0.929535	0.997546	0.0229475	0.299527	0.340187	1.02496	0.0237675	0.256448	0.306517	1.03097	0.0268788
Phospholipids.in.Small.VLDL...Instance.0	1.06802e-07	1.79915e-07	1.12496	0.0221552	2.96631e-09	7.29945e-09	1.14561	0.0229106	6.49295e-06	1.59777e-05	1.12577	0.0262693
Phospholipids.in.Very.Large.HDL...Instance.0	2.74456e-05	3.87014e-05	0.887099	0.0285664	0.00317859	0.00458521	0.915283	0.0300085	0.00530604	0.00859236	0.908835	0.0342888
Phospholipids.in.Very.Large.VLDL...Instance.0	1.54165e-15	4.44776e-15	1.15634	0.0182178	4.19797e-10	1.23963e-09	1.12489	0.0188405	8.26659e-07	2.62647e-06	1.11248	0.0216261
Phospholipids.in.Very.Small.VLDL...Instance.0	9.36659e-12	1.91139e-11	1.15828	0.0215577	6.34928e-11	2.18311e-10	1.15748	0.0223784	3.64774e-06	9.43899e-06	1.12757	0.0259285
Phospholipids.in.VLDL...Instance.0	5.02393e-13	1.11593e-12	1.15513	0.0199618	7.97663e-11	2.66951e-10	1.1433	0.0205997	5.41476e-07	1.94158e-06	1.12582	0.0236502
Phospholipids.to.Total.Lipids.in.Chylomicrons.and.Extremely.Large.VLDL.percentage...Instance.0	0.0195404	0.0242804	1.0572	0.0238227	0.00454047	0.00643874	1.07096	0.0241554	0.0305342	0.0448997	1.06176	0.0277048
Phospholipids.to.Total.Lipids.in.IDL.percentage...Instance.0	4.18133e-12	8.81944e-12	1.13389	0.0181294	1.55923e-06	3.05756e-06	1.08924	0.0177959	0.00034498	0.000655986	1.07567	0.0203818
Phospholipids.to.Total.Lipids.in.Large.HDL.percentage...Instance.0	2.00714e-13	4.62194e-13	1.10976	0.0141727	5.54422e-05	9.53151e-05	1.06295	0.0151426	0.00111505	0.00198077	1.05861	0.0174713
Phospholipids.to.Total.Lipids.in.Large.LDL.percentage...Instance.0	0.0725521	0.0850962	0.969655	0.0171608	0.236385	0.272167	0.980912	0.0162769	0.0476305	0.0667892	0.961897	0.0196137
Phospholipids.to.Total.Lipids.in.Large.VLDL.percentage...Instance.0	1.12246e-15	3.35402e-15	1.30598	0.0333165	8.13681e-12	3.09445e-11	1.2486	0.0324777	2.74841e-08	1.49968e-07	1.22044	0.0358511
Phospholipids.to.Total.Lipids.in.Medium.HDL.percentage...Instance.0	6.301e-36	7.53119e-35	1.25301	0.0180244	2.13656e-18	1.91528e-17	1.17996	0.0189124	1.26446e-09	8.35211e-09	1.14234	0.0219171
Phospholipids.to.Total.Lipids.in.Medium.LDL.percentage...Instance.0	0.232001	0.257665	0.975769	0.0205226	0.151212	0.183353	0.97041	0.0209275	0.116746	0.151831	0.963084	0.0239804
Phospholipids.to.Total.Lipids.in.Medium.VLDL.percentage...Instance.0	8.27405e-05	0.000111655	0.931915	0.0179136	0.185481	0.217735	0.975116	0.0190314	0.201085	0.243828	0.972669	0.0216759
Phospholipids.to.Total.Lipids.in.Small.HDL.percentage...Instance.0	0.988153	0.988153	0.999686	0.0211195	0.22322	0.258194	0.97433	0.0213504	0.185521	0.227151	0.968435	0.0242263
Phospholipids.to.Total.Lipids.in.Small.LDL.percentage...Instance.0	0.187797	0.211377	1.0252	0.0188956	0.864345	0.885513	0.99666	0.0195854	0.427022	0.474259	0.982342	0.0224297
Phospholipids.to.Total.Lipids.in.Small.VLDL.percentage...Instance.0	1.60112e-20	6.81153e-20	0.808562	0.0228836	3.9325e-09	9.58308e-09	0.868197	0.0240082	2.50978e-06	6.63112e-06	0.879182	0.0273537
Phospholipids.to.Total.Lipids.in.Very.Large.HDL.percentage...Instance.0	0.138106	0.159012	0.979926	0.0136751	0.165199	0.197453	0.980724	0.0140255	0.0247861	0.0372533	0.965541	0.0156217
Phospholipids.to.Total.Lipids.in.Very.Large.VLDL.percentage...Instance.0	3.04473e-07	4.99496e-07	1.16148	0.0292342	1.17895e-06	2.33005e-06	1.16368	0.0311957	0.000366254	0.000691201	1.12823	0.0338602
Phospholipids.to.Total.Lipids.in.Very.Small.VLDL.percentage...Instance.0	2.69818e-45	5.20956e-44	1.30448	0.0188192	2.71841e-24	6.20292e-23	1.21635	0.0192594	4.33522e-12	6.40082e-11	1.16361	0.0218782
Polyunsaturated.Fatty.Acids...Instance.0	0.0273159	0.0334454	0.951593	0.0224822	0.724365	0.757565	0.992007	0.0227587	0.719548	0.740191	0.990738	0.0259144
Polyunsaturated.Fatty.Acids.to.Monounsaturated.Fatty.Acids.ratio...Instance.0	6.86396e-40	9.57141e-39	0.751812	0.0215811	6.98147e-22	1.16823e-20	0.804992	0.0225633	1.55307e-13	3.2485e-12	0.827968	0.0255713
Polyunsaturated.Fatty.Acids.to.Total.Fatty.Acids.percentage...Instance.0	5.88849e-29	4.10559e-28	0.821409	0.0176168	7.33821e-14	4.09309e-13	0.870184	0.0185855	1.04065e-09	7.05952e-09	0.87833	0.0212571
Pyruvate...Instance.0	0.000493417	0.000641697	1.04281	0.0120295	0.0331113	0.0432862	1.036	0.0165971	0.0174783	0.0270806	1.06123	0.0250069
Remnant.Cholesterol..Non.HDL..Non.LDL..Cholesterol....Instance.0	0.158239	0.180234	0.965206	0.0250979	0.470651	0.50701	1.01923	0.0263992	0.458203	0.506648	1.02235	0.0297935
Saturated.Fatty.Acids...Instance.0	4.5658e-05	6.29679e-05	1.07589	0.0179421	0.00177787	0.00260962	1.05903	0.0183544	0.00340757	0.00566424	1.06309	0.0208923
Saturated.Fatty.Acids.to.Total.Fatty.Acids.percentage...Instance.0	0.21564	0.241632	1.02246	0.0179391	0.616686	0.65037	0.990817	0.0184313	0.387525	0.436183	1.01828	0.0209633
Spectrometer.corrected.alanine...Instance.0	1.09977e-09	2.01491e-09	1.09296	0.0145852	4.59282e-05	7.95034e-05	1.06278	0.0149414	2.43093e-06	6.4911e-06	1.08238	0.0167934
Sphingomyelins...Instance.0	4.43057e-09	7.77674e-09	0.862295	0.0252516	0.00113785	0.00174147	0.919066	0.0259365	0.0457915	0.0649359	0.943035	0.0293656
Total.Cholesterol...Instance.0	9.72546e-12	1.96862e-11	0.840391	0.0255324	0.000184733	0.000305053	0.906173	0.0263506	0.018034	0.0277702	0.932172	0.0296999
Total.Cholesterol.Minus.HDL.C...Instance.0	0.000747517	0.000962189	0.918534	0.025204	0.367655	0.410139	0.976653	0.026223	0.81803	0.831277	0.993236	0.0294969
Total.Cholines...Instance.0	4.29468e-07	6.95461e-07	0.889166	0.0232368	0.00171596	0.00253356	0.928912	0.0235185	0.0455848	0.0649359	0.948028	0.0266959
Total.Concentration.of.Branched.Chain.Amino.Acids..Leucine...Isoleucine...Valine....Instance.0	0.734982	0.765479	1.00644	0.0189734	0.0477877	0.0615114	0.961985	0.0195814	0.227804	0.274898	0.973488	0.0222796
Total.Concentration.of.Lipoprotein.Particles...Instance.0	2.24844e-22	1.10659e-21	0.795854	0.0234678	4.40991e-12	1.84481e-11	0.849008	0.0236425	3.24882e-06	8.49431e-06	0.882949	0.0267461
Total.Esterified.Cholesterol...Instance.0	1.04384e-14	2.62003e-14	0.820437	0.0255913	6.2602e-06	1.17262e-05	0.88773	0.026362	0.0034746	0.00573767	0.916824	0.0297162
Total.Fatty.Acids...Instance.0	1.92429e-05	2.72879e-05	1.0829	0.0186361	0.000254501	0.000414804	1.07184	0.0189667	0.00246539	0.00415311	1.06798	0.021724
Total.Free.Cholesterol...Instance.0	1.51823e-05	2.1652e-05	0.896711	0.0252015	0.0935203	0.115067	0.957113	0.0261365	0.369041	0.420024	0.973869	0.0294767
Total.Lipids.in.Chylomicrons.and.Extremely.Large.VLDL...Instance.0	1.17293e-12	2.53799e-12	1.12588	0.0166787	1.08757e-06	2.18385e-06	1.08792	0.0172854	7.62894e-05	0.000160913	1.08131	0.0197608
Total.Lipids.in.HDL...Instance.0	2.54974e-20	1.06664e-19	0.780807	0.0267884	1.88216e-12	8.28809e-12	0.826955	0.026978	2.79129e-07	1.09471e-06	0.855409	0.0304021
Total.Lipids.in.IDL...Instance.0	2.04474e-09	3.6923e-09	0.852367	0.0266488	0.00144245	0.00216342	0.915188	0.0278171	0.0326527	0.0473748	0.935378	0.0312709
Total.Lipids.in.Large.HDL...Instance.0	8.8359e-17	2.88027e-16	0.769147	0.0315492	1.04431e-10	3.44899e-10	0.812579	0.0321254	2.30875e-07	9.34673e-07	0.829307	0.0361839
Total.Lipids.in.Large.LDL...Instance.0	6.96785e-08	1.18171e-07	0.872837	0.0252237	0.00836765	0.0114146	0.933829	0.0259636	0.176227	0.217896	0.961282	0.0291967
Total.Lipids.in.Large.VLDL...Instance.0	7.09546e-14	1.66445e-13	1.14632	0.0182416	7.7392e-10	2.15838e-09	1.1226	0.0188037	1.25636e-06	3.75412e-06	1.11067	0.0216574
Total.Lipids.in.LDL...Instance.0	0.000158951	0.000211094	0.911602	0.0245064	0.160262	0.192468	0.965139	0.0252697	0.668727	0.696475	0.987907	0.0284336
Total.Lipids.in.Lipoprotein.Particles...Instance.0	0.218154	0.243363	0.973177	0.0220792	0.859296	0.883948	1.00401	0.0225478	0.589208	0.632014	1.01391	0.0255787
Total.Lipids.in.Medium.HDL...Instance.0	1.62217e-18	5.9877e-18	0.809645	0.0240476	5.97743e-12	2.38148e-11	0.846931	0.0241471	1.16992e-06	3.55024e-06	0.875972	0.0272435
Total.Lipids.in.Medium.LDL...Instance.0	0.150728	0.172752	0.967029	0.0233318	0.745856	0.776804	1.00784	0.0240889	0.377878	0.42724	1.02426	0.0271807
Total.Lipids.in.Medium.VLDL...Instance.0	1.60864e-06	2.44709e-06	1.10566	0.0209379	2.79005e-07	5.9855e-07	1.11696	0.021531	5.98665e-05	0.000128432	1.10408	0.024671
Total.Lipids.in.Small.HDL...Instance.0	3.27594e-07	5.33935e-07	0.900054	0.0206196	0.000100557	0.00016715	0.921728	0.0209565	0.030589	0.0448997	0.949968	0.0237364
Total.Lipids.in.Small.LDL...Instance.0	0.810846	0.834108	0.994493	0.0230732	0.24088	0.276077	1.02841	0.0238833	0.168094	0.209465	1.03788	0.0269767
Total.Lipids.in.Small.VLDL...Instance.0	1.23805e-15	3.61339e-15	1.17883	0.0205639	4.81871e-14	2.74886e-13	1.1728	0.0211487	8.04709e-09	4.69725e-08	1.15108	0.024396
Total.Lipids.in.Very.Large.HDL...Instance.0	4.92848e-06	7.36339e-06	0.8769	0.0287582	0.00158379	0.00235225	0.909015	0.0301985	0.00387031	0.0063081	0.90521	0.0344771
Total.Lipids.in.Very.Large.VLDL...Instance.0	8.14826e-15	2.17576e-14	1.14767	0.0177374	2.68307e-09	6.73449e-09	1.11536	0.0183499	1.81721e-06	5.06801e-06	1.1057	0.0210522
Total.Lipids.in.Very.Small.VLDL...Instance.0	5.9095e-07	9.38788e-07	1.11947	0.0225978	1.40483e-07	3.0662e-07	1.13171	0.0235029	0.000152278	0.00030824	1.10776	0.0270217
Total.Lipids.in.VLDL...Instance.0	2.60038e-13	5.82763e-13	1.14706	0.0187602	5.75872e-10	1.62409e-09	1.12723	0.0193259	1.15561e-06	3.55024e-06	1.11397	0.0221945
Total.Phospholipids.in.Lipoprotein.Particles...Instance.0	3.16094e-05	4.40775e-05	0.908613	0.0230289	0.0227752	0.0299297	0.948095	0.0234065	0.168574	0.209465	0.964114	0.0265439
Total.Triglycerides...Instance.0	5.03596e-17	1.70814e-16	1.15359	0.0170378	1.13052e-10	3.63795e-10	1.12048	0.0176408	3.28478e-07	1.26843e-06	1.10938	0.0203276
Triglycerides.in.Chylomicrons.and.Extremely.Large.VLDL...Instance.0	2.12998e-11	4.277e-11	1.11303	0.0159901	1.2584e-05	2.25612e-05	1.07523	0.0166093	0.000315466	0.000604443	1.0707	0.0189643
Triglycerides.in.HDL...Instance.0	8.98101e-15	2.32395e-14	1.15435	0.0185144	1.40333e-09	3.70775e-09	1.12132	0.0189103	1.34752e-06	3.97914e-06	1.11176	0.0219234
Triglycerides.in.IDL...Instance.0	2.58339e-26	1.7064e-25	1.2102	0.0179757	4.2867e-17	3.71022e-16	1.16988	0.0186681	1.3376e-10	1.2913e-09	1.15065	0.0218478
Triglycerides.in.Large.HDL...Instance.0	1.5575e-06	2.38373e-06	1.10388	0.020574	3.83231e-05	6.67992e-05	1.08849	0.0205935	0.00129798	0.00224685	1.08049	0.024068
Triglycerides.in.Large.LDL...Instance.0	3.88952e-23	2.07717e-22	1.1943	0.0179229	1.04053e-14	6.2184e-14	1.15528	0.0186631	9.48529e-10	6.61335e-09	1.14231	0.021748
Triglycerides.in.Large.VLDL...Instance.0	8.09065e-12	1.67831e-11	1.12509	0.0172398	8.58584e-08	1.90712e-07	1.0998	0.0177664	1.87037e-05	4.22939e-05	1.09153	0.0204644
Triglycerides.in.LDL...Instance.0	1.08295e-23	5.90916e-23	1.1903	0.0173622	6.74287e-15	4.12795e-14	1.15118	0.0180752	6.44518e-10	4.62212e-09	1.13867	0.0210157
Triglycerides.in.Medium.HDL...Instance.0	1.30714e-10	2.52379e-10	1.13046	0.0190819	6.68132e-07	1.36342e-06	1.10179	0.0195034	6.78706e-05	0.000144369	1.09364	0.0224689
Triglycerides.in.Medium.LDL...Instance.0	3.95673e-24	2.36462e-23	1.18691	0.016911	5.17601e-15	3.24794e-14	1.14746	0.017584	4.03722e-10	2.98042e-09	1.13616	0.0204156
Triglycerides.in.Medium.VLDL...Instance.0	8.60032e-13	1.87711e-12	1.13992	0.018313	9.79107e-10	2.64254e-09	1.12178	0.018799	1.69397e-06	4.83167e-06	1.1094	0.0216889
Triglycerides.in.Small.HDL...Instance.0	1.52499e-22	7.97441e-22	1.20195	0.0188292	4.6841e-14	2.73421e-13	1.15843	0.0195034	1.34907e-09	8.68245e-09	1.14634	0.0225312
Triglycerides.in.Small.LDL...Instance.0	8.50254e-22	4.02668e-21	1.17065	0.0164229	2.36007e-13	1.18476e-12	1.13259	0.0169942	6.78083e-09	4.05236e-08	1.1206	0.0196441
Triglycerides.in.Small.VLDL...Instance.0	2.03067e-24	1.24317e-23	1.20008	0.0178855	7.25071e-17	5.87074e-16	1.16633	0.0184427	1.67685e-10	1.50317e-09	1.14673	0.0214317
Triglycerides.in.Very.Large.HDL...Instance.0	7.54928e-18	2.74619e-17	1.16226	0.0174716	4.56889e-12	1.87999e-11	1.13042	0.0177188	7.49539e-08	3.61797e-07	1.11806	0.0207463
Triglycerides.in.Very.Large.VLDL...Instance.0	1.3668e-14	3.39669e-14	1.13948	0.0169584	1.89961e-08	4.45609e-08	1.10389	0.0175841	5.13739e-06	1.28949e-05	1.09634	0.0201746
Triglycerides.in.Very.Small.VLDL...Instance.0	1.40939e-32	1.21985e-31	1.22679	0.0171973	6.37848e-21	1.00062e-19	1.18263	0.0178764	1.57344e-12	2.63289e-11	1.15993	0.0209907
Triglycerides.in.VLDL...Instance.0	2.45745e-15	7.00933e-15	1.14459	0.0170599	1.4315e-09	3.74278e-09	1.11263	0.0176348	1.57344e-06	4.53948e-06	1.10237	0.020297
Triglycerides.to.Phosphoglycerides.ratio...Instance.0	4.71281e-33	4.38117e-32	1.24169	0.0180749	3.43131e-19	3.58858e-18	1.18115	0.0185936	2.50117e-11	2.72954e-10	1.15386	0.0214451
Triglycerides.to.Total.Lipids.in.Chylomicrons.and.Extremely.Large.VLDL.percentage...Instance.0	0.411469	0.441362	1.01947	0.0234745	0.456873	0.494289	0.982923	0.0231506	0.293708	0.344489	0.973201	0.0258701
Triglycerides.to.Total.Lipids.in.IDL.percentage...Instance.0	2.23789e-58	1.12342e-56	1.23638	0.0131726	1.72348e-29	4.80658e-28	1.17095	0.0139953	8.1726e-17	2.56415e-15	1.14709	0.0164767
Triglycerides.to.Total.Lipids.in.Large.HDL.percentage...Instance.0	6.37734e-51	1.60071e-49	1.13355	0.00835184	1.9672e-34	1.64589e-32	1.12559	0.00966815	5.02504e-20	6.30642e-18	1.11407	0.0117884
Triglycerides.to.Total.Lipids.in.Large.LDL.percentage...Instance.0	9.06981e-51	2.06957e-49	1.11594	0.00731984	8.34348e-23	1.49587e-21	1.08651	0.00843994	1.69617e-11	2.02733e-10	1.07665	0.0109732
Triglycerides.to.Total.Lipids.in.Large.VLDL.percentage...Instance.0	1.7175e-06	2.59694e-06	0.896134	0.0229229	3.76873e-08	8.59956e-08	0.878702	0.0235051	1.73759e-05	4.03829e-05	0.892199	0.0265505
Triglycerides.to.Total.Lipids.in.Medium.HDL.percentage...Instance.0	1.15814e-60	1.45347e-58	1.16767	0.00943426	9.90713e-39	1.24334e-36	1.1634	0.0116277	9.44724e-20	7.90419e-18	1.14221	0.014619
Triglycerides.to.Total.Lipids.in.Medium.LDL.percentage...Instance.0	8.10622e-47	1.69555e-45	1.13575	0.00885907	1.99769e-20	2.94954e-19	1.10994	0.0112611	1.9945e-10	1.72627e-09	1.09537	0.0143192
Triglycerides.to.Total.Lipids.in.Medium.VLDL.percentage...Instance.0	1.45737e-12	3.12648e-12	1.15004	0.0197491	9.72341e-05	0.000163797	1.08395	0.0206839	0.00120034	0.0021069	1.07946	0.0236065
Triglycerides.to.Total.Lipids.in.Small.HDL.percentage...Instance.0	1.1008e-56	4.60499e-55	1.29791	0.0164356	5.93162e-32	2.97768e-30	1.24199	0.0184209	4.61182e-18	2.31513e-16	1.2068	0.021699
Triglycerides.to.Total.Lipids.in.Small.LDL.percentage...Instance.0	7.90682e-35	8.26922e-34	1.12323	0.00943949	1.81207e-15	1.22927e-14	1.10788	0.0128813	2.2433e-08	1.25126e-07	1.10009	0.0170576
Triglycerides.to.Total.Lipids.in.Small.VLDL.percentage...Instance.0	2.30769e-13	5.26572e-13	1.16837	0.0212301	2.15841e-05	3.84227e-05	1.09867	0.0221515	0.000846905	0.0015293	1.08791	0.0252492
Triglycerides.to.Total.Lipids.in.Very.Large.HDL.percentage...Instance.0	4.2644e-14	1.00978e-13	1.06858	0.00878246	2.02297e-09	5.2347e-09	1.05652	0.00916933	4.93532e-08	2.58076e-07	1.05945	0.0105887
Triglycerides.to.Total.Lipids.in.Very.Large.VLDL.percentage...Instance.0	0.0210999	0.0260891	1.06741	0.028286	0.904809	0.919462	1.00354	0.0295206	0.723291	0.741004	1.0119	0.0334119
Triglycerides.to.Total.Lipids.in.Very.Small.VLDL.percentage...Instance.0	4.66349e-30	3.54708e-29	1.21651	0.0172058	4.85143e-15	3.12233e-14	1.15363	0.0182508	3.25033e-10	2.47222e-09	1.1414	0.0210389
Tyrosine...Instance.0	1.18189e-07	1.97769e-07	0.899306	0.020039	1.19e-08	2.81784e-08	0.891666	0.0201123	1.70624e-05	4.00248e-05	0.905772	0.0230144
Valine...Instance.0	0.819953	0.836619	1.00438	0.0191976	0.00594661	0.0082464	0.94644	0.0200123	0.0776828	0.102623	0.96068	0.0227363
VLDL.Cholesterol...Instance.0	1.17974e-05	1.71164e-05	1.10588	0.0229712	3.49009e-07	7.42384e-07	1.13001	0.0239903	8.23669e-05	0.000172284	1.11363	0.0273343
3.Hydroxybutyrate...Instance.0	1.47112e-05	2.11e-05	1.07976	0.0177109	0.0136867	0.0185695	1.05066	0.0200445	0.0673568	0.0904093	1.04217	0.0225821

## Sheet: Table S5
Table S5: Associations between metabolic biomarkers and DKD mortality in observational analysis
	Model 1				Model 2				Model 3
Exposure	P value	P value after FDR correction	HR	SE	P value	P value after FDR correction	HR	SE	P value	P value after FDR correction	HR	SE
Acetate...Instance.0	0.783153	0.808936	1.01376	0.0496538	0.31176	0.420709	1.0447	0.0432287	0.432566	0.691554	1.04741	0.059016
Acetoacetate...Instance.0	0.000306196	0.000681828	1.10656	0.0280495	0.0747999	0.132217	1.06112	0.0332987	0.520536	0.773104	1.03417	0.0522991
Acetone...Instance.0	0.0336243	0.0482269	1.09873	0.0443192	0.120219	0.201166	1.06527	0.0406925	0.8095	0.92975	1.01671	0.0687298
Alanine...Instance.0	0.376818	0.424132	1.0369	0.0410034	0.986749	0.990696	1.0007	0.0419199	0.696232	0.886134	1.02192	0.0555356
Albumin...Instance.0	3.16556e-27	1.58911e-25	0.586378	0.04939	2.06435e-14	1.0363e-12	0.668185	0.0527284	2.50632e-05	0.00209696	0.732365	0.0739105
Apolipoprotein.A1...Instance.0	2.58929e-12	1.76574e-11	0.606894	0.0713594	9.98038e-08	8.9467e-07	0.682462	0.0717183	0.0278577	0.129487	0.815841	0.0925466
Apolipoprotein.B...Instance.0	0.0939785	0.122221	0.892734	0.0677506	0.282894	0.390145	0.927578	0.0700087	0.384833	0.632812	0.922375	0.0929818
Apolipoprotein.B.to.Apolipoprotein.A1.ratio...Instance.0	0.00178085	0.00351964	1.20136	0.0587144	0.00532212	0.0126024	1.19136	0.06283	0.485173	0.747107	1.06292	0.0874259
Average.Diameter.for.HDL.Particles...Instance.0	0.15976	0.195609	0.90749	0.0690478	0.859806	0.904421	0.987593	0.0706882	0.7973	0.926492	1.02484	0.0955146
Average.Diameter.for.LDL.Particles...Instance.0	0.74734	0.778349	0.983614	0.0512866	0.248207	0.360116	1.06172	0.0518645	0.566419	0.807791	0.961668	0.0681733
Average.Diameter.for.VLDL.Particles...Instance.0	0.667129	0.706537	1.02135	0.0491132	0.458916	0.553788	0.963683	0.0499481	0.811216	0.92975	0.984018	0.0674511
Cholesterol.in.Chylomicrons.and.Extremely.Large.VLDL...Instance.0	0.0166726	0.026655	1.12789	0.0502736	0.363958	0.463723	1.04838	0.0520428	0.635148	0.852525	1.03418	0.0708357
Cholesterol.in.IDL...Instance.0	8.29528e-09	3.47019e-08	0.638868	0.0777561	6.8935e-05	0.000298322	0.73233	0.0782736	0.0385649	0.158685	0.811023	0.101246
Cholesterol.in.Large.HDL...Instance.0	0.00254148	0.00498369	0.771098	0.0861195	0.154217	0.24345	0.885205	0.0855818	0.824826	0.933327	0.975645	0.111394
Cholesterol.in.Large.LDL...Instance.0	1.61885e-09	8.12661e-09	0.649444	0.0715574	1.40896e-05	7.36771e-05	0.73118	0.0721011	0.0252571	0.128949	0.809652	0.0943712
Cholesterol.in.Large.VLDL...Instance.0	0.0301759	0.0445538	1.12712	0.0552005	0.242838	0.354374	1.06866	0.0568608	0.825493	0.933327	1.01752	0.0787886
Cholesterol.in.Medium.HDL...Instance.0	1.72229e-15	1.87954e-14	0.55997	0.0728496	2.00768e-09	2.65225e-08	0.645149	0.07308	0.0090032	0.0836964	0.783174	0.0935709
Cholesterol.in.Medium.LDL...Instance.0	1.3993e-05	3.80503e-05	0.747153	0.0671011	0.000618022	0.00191511	0.791024	0.0684744	0.0644996	0.215859	0.847044	0.0897937
Cholesterol.in.Medium.VLDL...Instance.0	0.0298616	0.0443506	0.853518	0.0729255	0.322548	0.42347	0.928169	0.0753522	0.298431	0.538894	0.900764	0.100511
Cholesterol.in.Small.HDL...Instance.0	3.0894e-20	5.96492e-19	0.586945	0.0578162	9.31693e-14	3.89758e-12	0.639931	0.0599169	0.000234946	0.00737142	0.746608	0.0794465
Cholesterol.in.Small.LDL...Instance.0	0.00044616	0.000973422	0.789113	0.0674553	0.00642583	0.0146626	0.829032	0.0688003	0.115592	0.29911	0.867417	0.0903919
Cholesterol.in.Small.VLDL...Instance.0	0.338533	0.386236	1.06323	0.0640597	0.319957	0.42268	1.06834	0.066466	0.952614	0.993275	1.0054	0.0906695
Cholesterol.in.Very.Large.HDL...Instance.0	0.889513	0.911297	0.990065	0.0718762	0.280525	0.389015	1.08425	0.0749598	0.339595	0.595554	1.10357	0.103199
Cholesterol.in.Very.Large.VLDL...Instance.0	0.0581622	0.0789119	1.11041	0.0552838	0.411941	0.509346	1.04802	0.0571666	0.868386	0.958391	1.01307	0.078346
Cholesterol.in.Very.Small.VLDL...Instance.0	0.595236	0.635763	0.964126	0.0687667	0.861414	0.904421	1.01254	0.0714051	0.924805	0.98777	0.991027	0.0955014
Cholesterol.to.Total.Lipids.in.Chylomicrons.and.Extremely.Large.VLDL.percentage...Instance.0	0.17874	0.217785	0.901051	0.0774875	0.746485	0.818692	0.97625	0.0743537	0.704061	0.886134	0.963002	0.0992498
Cholesterol.to.Total.Lipids.in.IDL.percentage...Instance.0	5.24349e-24	2.19353e-22	0.703638	0.0347835	3.20465e-11	8.29176e-10	0.78168	0.0371125	0.000500743	0.0114261	0.83361	0.0522905
Cholesterol.to.Total.Lipids.in.Large.HDL.percentage...Instance.0	2.16497e-05	5.66048e-05	0.86845	0.0332093	0.0419374	0.0779726	0.929807	0.0357784	0.506872	0.768592	0.966983	0.0505859
Cholesterol.to.Total.Lipids.in.Large.LDL.percentage...Instance.0	4.16114e-15	4.35186e-14	0.903701	0.0128989	8.22084e-07	6.25282e-06	0.92614	0.0155637	0.00547988	0.0619043	0.934889	0.0242413
Cholesterol.to.Total.Lipids.in.Large.VLDL.percentage...Instance.0	0.0861148	0.113167	1.10118	0.0561601	0.00632314	0.0145606	1.16091	0.0546436	0.621742	0.846658	1.04061	0.0806737
Cholesterol.to.Total.Lipids.in.Medium.HDL.percentage...Instance.0	1.80931e-20	3.78448e-19	0.72965	0.03399	4.20077e-08	4.05536e-07	0.781473	0.0449774	0.00778532	0.0751583	0.84046	0.0653099
Cholesterol.to.Total.Lipids.in.Medium.LDL.percentage...Instance.0	7.8683e-19	1.23434e-17	0.872269	0.0154208	4.52663e-10	7.10115e-09	0.88088	0.0203432	0.000378676	0.0105608	0.893371	0.031721
Cholesterol.to.Total.Lipids.in.Medium.VLDL.percentage...Instance.0	0.00102353	0.00217717	0.839182	0.053389	0.197134	0.305436	0.931386	0.0551124	0.150116	0.355463	0.898844	0.0741045
Cholesterol.to.Total.Lipids.in.Small.HDL.percentage...Instance.0	5.13629e-10	2.743e-09	0.744512	0.0474708	0.000124494	0.000496001	0.828183	0.049131	0.0243081	0.128949	0.858886	0.0675416
Cholesterol.to.Total.Lipids.in.Small.LDL.percentage...Instance.0	3.46592e-28	2.89982e-26	0.79822	0.0204719	5.31599e-12	1.66789e-10	0.826776	0.0275809	0.000164609	0.00590239	0.844956	0.0447119
Cholesterol.to.Total.Lipids.in.Small.VLDL.percentage...Instance.0	0.00141415	0.00290943	0.840716	0.0543594	0.132382	0.2141	0.918795	0.0562821	0.179056	0.392576	0.903601	0.0754407
Cholesterol.to.Total.Lipids.in.Very.Large.HDL.percentage...Instance.0	2.95748e-06	8.94372e-06	0.83746	0.0379529	0.000394569	0.00137551	0.871304	0.0388761	0.0127307	0.103078	0.879544	0.0515216
Cholesterol.to.Total.Lipids.in.Very.Large.VLDL.percentage...Instance.0	0.0682066	0.0910631	0.855541	0.0855546	0.685979	0.766879	0.966085	0.0853386	0.179866	0.392576	0.846631	0.124138
Cholesterol.to.Total.Lipids.in.Very.Small.VLDL.percentage...Instance.0	5.2232e-11	3.04889e-10	0.739674	0.0459362	0.000109094	0.000441655	0.830067	0.0481335	0.0305575	0.135263	0.866762	0.0661144
Cholesteryl.Esters.in.Chylomicrons.and.Extremely.Large.VLDL...Instance.0	0.0285565	0.0426648	1.12181	0.0524949	0.408379	0.507442	1.04599	0.0543865	0.730543	0.898889	1.0259	0.0742327
Cholesteryl.Esters.in.HDL...Instance.0	3.24526e-13	2.7152e-12	0.544991	0.0833336	3.18299e-07	2.57719e-06	0.657852	0.0819157	0.0304533	0.135263	0.79795	0.104295
Cholesteryl.Esters.in.IDL...Instance.0	1.69479e-09	8.31504e-09	0.623676	0.0783654	2.32397e-05	0.000119044	0.716307	0.0788529	0.0236896	0.128949	0.79405	0.101944
Cholesteryl.Esters.in.Large.HDL...Instance.0	0.0014361	0.00293057	0.758861	0.0865739	0.128345	0.210552	0.877759	0.0857409	0.777258	0.920244	0.968958	0.111469
Cholesteryl.Esters.in.Large.LDL...Instance.0	1.10334e-08	4.47008e-08	0.66846	0.0704895	2.94627e-05	0.000142214	0.743271	0.0710207	0.0307172	0.135263	0.817896	0.0930341
Cholesteryl.Esters.in.Large.VLDL...Instance.0	0.0320911	0.0465599	1.13407	0.0587	0.132387	0.2141	1.09534	0.0605194	0.834386	0.938233	1.01775	0.084173
Cholesteryl.Esters.in.LDL...Instance.0	8.3125e-07	2.78192e-06	0.711533	0.0690628	0.000191644	0.00072883	0.770329	0.0699604	0.0490002	0.1748	0.835073	0.0915557
Cholesteryl.Esters.in.Medium.HDL...Instance.0	2.97765e-16	3.55901e-15	0.554005	0.0722492	8.557e-10	1.26342e-08	0.640939	0.0725144	0.00714484	0.0717341	0.778919	0.0928796
Cholesteryl.Esters.in.Medium.LDL...Instance.0	0.000306959	0.000681828	0.78929	0.0655577	0.00298757	0.00749881	0.819469	0.0670589	0.105239	0.278903	0.866736	0.0882862
Cholesteryl.Esters.in.Medium.VLDL...Instance.0	0.00126057	0.00265886	0.783833	0.0755266	0.121771	0.202414	0.887172	0.0773671	0.196847	0.408335	0.875899	0.10267
Cholesteryl.Esters.in.Small.HDL...Instance.0	1.69947e-23	5.33209e-22	0.57077	0.0561376	2.10664e-15	1.32192e-13	0.627164	0.0587968	7.68882e-05	0.00321649	0.732063	0.0788815
Cholesteryl.Esters.in.Small.LDL...Instance.0	0.00573917	0.0104386	0.833828	0.0657883	0.0246805	0.0503644	0.859974	0.0671545	0.186161	0.39937	0.889282	0.0887588
Cholesteryl.Esters.in.Small.VLDL...Instance.0	0.0901155	0.117807	1.11371	0.0635465	0.133066	0.2141	1.10411	0.0659352	0.706083	0.886134	1.03467	0.0903698
Cholesteryl.Esters.in.Very.Large.HDL...Instance.0	0.560253	0.603534	0.957517	0.0745308	0.463547	0.553987	1.05822	0.0771931	0.451116	0.707688	1.08288	0.105667
Cholesteryl.Esters.in.Very.Large.VLDL...Instance.0	0.218419	0.259826	1.07728	0.0604868	0.56223	0.653332	1.03716	0.0629558	0.890885	0.959708	0.988255	0.086122
Cholesteryl.Esters.in.Very.Small.VLDL...Instance.0	0.0767937	0.101449	0.880965	0.0716193	0.465702	0.553987	0.947524	0.0738914	0.601664	0.840922	0.950159	0.0979413
Cholesteryl.Esters.in.VLDL...Instance.0	0.931541	0.946626	1.00571	0.0662437	0.75911	0.821279	1.02148	0.0692991	0.788361	0.924666	0.975195	0.0935679
Cholesteryl.Esters.to.Total.Lipids.in.Chylomicrons.and.Extremely.Large.VLDL.percentage...Instance.0	0.135442	0.171697	0.877567	0.0874776	0.557584	0.650947	0.951204	0.0853067	0.603052	0.840922	0.943269	0.112312
Cholesteryl.Esters.to.Total.Lipids.in.IDL.percentage...Instance.0	2.54058e-30	3.18843e-28	0.648622	0.0378305	1.49484e-15	1.25068e-13	0.725313	0.0402579	5.88454e-06	0.00073851	0.776137	0.0559379
Cholesteryl.Esters.to.Total.Lipids.in.Large.HDL.percentage...Instance.0	2.01295e-06	6.31563e-06	0.850325	0.0341188	0.0205387	0.0436883	0.918919	0.0365043	0.37471	0.627014	0.955554	0.0512161
Cholesteryl.Esters.to.Total.Lipids.in.Large.LDL.percentage...Instance.0	7.50925e-09	3.19461e-08	0.919159	0.0145863	5.14476e-05	0.000234788	0.936159	0.0162931	0.0158943	0.117337	0.942055	0.0247545
Cholesteryl.Esters.to.Total.Lipids.in.Large.VLDL.percentage...Instance.0	0.278913	0.325614	1.06705	0.0599356	0.0124074	0.0278058	1.1611	0.0597385	0.87057	0.958391	1.0142	0.0865239
Cholesteryl.Esters.to.Total.Lipids.in.Medium.HDL.percentage...Instance.0	8.16875e-15	7.88598e-14	0.748147	0.0373674	3.55475e-06	2.45171e-05	0.813036	0.0446476	0.0236009	0.128949	0.866792	0.0631552
Cholesteryl.Esters.to.Total.Lipids.in.Medium.LDL.percentage...Instance.0	0.048906	0.0678199	0.914643	0.0453037	0.0298632	0.0585598	0.902806	0.0470773	0.194067	0.408335	0.918455	0.0655015
Cholesteryl.Esters.to.Total.Lipids.in.Medium.VLDL.percentage...Instance.0	0.000272318	0.00062138	0.819566	0.0546605	0.11137	0.18761	0.91427	0.0562978	0.104112	0.278903	0.884012	0.0758568
Cholesteryl.Esters.to.Total.Lipids.in.Small.HDL.percentage...Instance.0	6.31826e-12	4.02316e-11	0.742535	0.0433168	1.19474e-05	6.81543e-05	0.817482	0.046026	0.0132381	0.103837	0.851741	0.0647773
Cholesteryl.Esters.to.Total.Lipids.in.Small.LDL.percentage...Instance.0	0.000148607	0.000348601	0.836374	0.0471028	0.00444532	0.0108328	0.865226	0.0508894	0.122215	0.31302	0.896485	0.0707022
Cholesteryl.Esters.to.Total.Lipids.in.Small.VLDL.percentage...Instance.0	0.202773	0.243522	0.936273	0.0516986	0.9426	0.965684	0.996161	0.0534238	0.659009	0.874619	0.968881	0.071641
Cholesteryl.Esters.to.Total.Lipids.in.Very.Large.HDL.percentage...Instance.0	7.603e-08	2.72622e-07	0.862046	0.0276113	0.000425825	0.00138808	0.896359	0.0310523	0.0242482	0.128949	0.909242	0.0422266
Cholesteryl.Esters.to.Total.Lipids.in.Very.Large.VLDL.percentage...Instance.0	0.00721799	0.012849	0.783686	0.0907264	0.204889	0.309802	0.892705	0.0895286	0.0721638	0.226845	0.793626	0.12855
Cholesteryl.Esters.to.Total.Lipids.in.Very.Small.VLDL.percentage...Instance.0	6.98623e-13	5.31377e-12	0.715364	0.0466542	1.11377e-05	6.50128e-05	0.806712	0.0488843	0.0148549	0.112987	0.848977	0.0672127
Citrate...Instance.0	5.75976e-09	2.49259e-08	1.29338	0.0441753	3.90652e-06	2.58036e-05	1.23358	0.0454741	0.00444169	0.0576327	1.19462	0.0625077
Clinical.LDL.Cholesterol...Instance.0	1.10416e-08	4.47008e-08	0.656715	0.0735935	4.10853e-05	0.000192144	0.737079	0.0743814	0.0277042	0.129487	0.808263	0.0966945
Concentration.of.Chylomicrons.and.Extremely.Large.VLDL.Particles...Instance.0	0.0126995	0.0213932	1.12032	0.0455898	0.443349	0.542833	1.03708	0.0474983	0.592677	0.835741	1.03487	0.0640768
Concentration.of.HDL.Particles...Instance.0	3.87461e-17	5.11857e-16	0.57356	0.0660469	9.64244e-11	1.86173e-09	0.648231	0.0669773	0.00380213	0.0548527	0.776697	0.0873165
Concentration.of.IDL.Particles...Instance.0	0.00137745	0.00285736	0.787442	0.0746925	0.0279824	0.0557428	0.845061	0.0766069	0.210262	0.422205	0.882446	0.099819
Concentration.of.Large.HDL.Particles...Instance.0	0.00497707	0.00911857	0.788068	0.084803	0.189058	0.294742	0.894832	0.0846059	0.888439	0.959708	0.984641	0.110339
Concentration.of.Large.LDL.Particles...Instance.0	0.111431	0.1427	0.896833	0.0684041	0.447892	0.544297	0.948238	0.070032	0.351728	0.604683	0.916298	0.0938683
Concentration.of.Large.VLDL.Particles...Instance.0	0.0255546	0.0395938	1.11641	0.0493166	0.385977	0.484402	1.04518	0.0509719	0.781089	0.920438	1.01974	0.0703526
Concentration.of.LDL.Particles...Instance.0	0.0618243	0.0829834	0.881197	0.0677216	0.239461	0.35149	0.921292	0.0696897	0.341672	0.595554	0.915726	0.0925877
Concentration.of.Medium.HDL.Particles...Instance.0	4.01816e-13	3.25341e-12	0.600575	0.0702786	2.28299e-08	2.49144e-07	0.67324	0.0707908	0.0190385	0.120267	0.807974	0.0909366
Concentration.of.Medium.LDL.Particles...Instance.0	0.00762833	0.0134194	0.834882	0.0676381	0.0347573	0.0655945	0.863309	0.069621	0.268357	0.495277	0.903764	0.0914185
Concentration.of.Medium.VLDL.Particles...Instance.0	0.928926	0.946626	1.00549	0.0614206	0.94046	0.965684	1.00473	0.063194	0.652036	0.870537	0.961878	0.0861942
Concentration.of.Small.HDL.Particles...Instance.0	3.42691e-18	4.77863e-17	0.604599	0.0578622	7.39723e-13	2.65243e-11	0.650293	0.0600027	0.000463827	0.0114261	0.757363	0.0793849
Concentration.of.Small.LDL.Particles...Instance.0	0.239423	0.283468	0.926886	0.0645385	0.3371	0.434699	0.937889	0.0668019	0.586438	0.831615	0.953133	0.0882355
Concentration.of.Small.VLDL.Particles...Instance.0	0.000763999	0.00163901	1.1945	0.0528081	0.0209493	0.0438188	1.13371	0.0543545	0.416848	0.670698	1.06392	0.0763144
Concentration.of.Very.Large.HDL.Particles...Instance.0	0.463626	0.510395	1.05226	0.0695003	0.0976448	0.167869	1.12836	0.0729068	0.176198	0.392576	1.14756	0.101761
Concentration.of.Very.Large.VLDL.Particles...Instance.0	0.0216473	0.0339592	1.11671	0.0480661	0.461463	0.553987	1.03746	0.0499409	0.737734	0.898889	1.02314	0.0683281
Concentration.of.Very.Small.VLDL.Particles...Instance.0	0.0261137	0.0402119	1.14327	0.060188	0.0675223	0.120199	1.1214	0.0626748	0.414315	0.670698	1.07246	0.0856918
Concentration.of.VLDL.Particles...Instance.0	0.0271239	0.0412612	1.13078	0.0556225	0.152908	0.242911	1.08564	0.0574897	0.662313	0.874619	1.03522	0.0792603
Creatinine...Instance.0	2.00891e-123	5.04236e-121	1.17907	0.00697169	3.30359e-80	8.29202e-78	1.16302	0.0079632	2.86032e-13	7.17941e-11	1.92021	0.0893644
Degree.of.Unsaturation...Instance.0	3.8098e-06	1.13841e-05	0.783912	0.0526795	0.0540723	0.098349	0.900196	0.0545842	0.354947	0.606066	0.934837	0.0728433
Docosahexaenoic.Acid...Instance.0	3.44322e-05	8.72977e-05	0.750702	0.0692292	0.019603	0.0420543	0.852993	0.0681289	0.251096	0.470336	0.903331	0.0885829
Docosahexaenoic.Acid.to.Total.Fatty.Acids.percentage...Instance.0	6.60394e-06	1.86246e-05	0.760064	0.060885	0.0153381	0.0331884	0.863179	0.0606913	0.139904	0.346382	0.888389	0.0801714
Free.Cholesterol.in.Chylomicrons.and.Extremely.Large.VLDL...Instance.0	0.00952792	0.0163802	1.13199	0.0478206	0.323929	0.42347	1.05003	0.0494888	0.539794	0.779437	1.042	0.0671054
Free.Cholesterol.in.HDL...Instance.0	1.91409e-07	6.7667e-07	0.656466	0.0808227	0.00021725	0.000813877	0.742431	0.0805354	0.168524	0.38454	0.866514	0.104053
Free.Cholesterol.in.IDL...Instance.0	1.16672e-06	3.80319e-06	0.694235	0.0750727	0.001627	0.00453752	0.787592	0.0757771	0.143494	0.346382	0.86598	0.0983616
Free.Cholesterol.in.Large.HDL...Instance.0	0.0175959	0.027953	0.821253	0.0829499	0.287741	0.394661	0.914881	0.0836817	0.997825	0.997825	0.999701	0.109674
Free.Cholesterol.in.Large.LDL...Instance.0	2.24927e-11	1.3442e-10	0.611956	0.0734199	3.61407e-06	2.45171e-05	0.709608	0.0740525	0.0178729	0.120267	0.794925	0.0969104
Free.Cholesterol.in.Large.VLDL...Instance.0	0.0329279	0.0474994	1.11766	0.0521522	0.389018	0.485789	1.04745	0.0538232	0.822533	0.933327	1.01679	0.0742329
Free.Cholesterol.in.LDL...Instance.0	1.48422e-10	8.0987e-10	0.631009	0.0718646	6.73135e-06	4.02278e-05	0.721211	0.0725952	0.0191661	0.120267	0.800617	0.0949384
Free.Cholesterol.in.Medium.HDL...Instance.0	8.4875e-12	5.19601e-11	0.607663	0.0729327	1.70334e-07	1.42512e-06	0.681786	0.0732515	0.0276919	0.129487	0.812471	0.0943283
Free.Cholesterol.in.Medium.LDL...Instance.0	1.72264e-09	8.31504e-09	0.65927	0.0691833	1.29614e-05	7.05154e-05	0.736835	0.0700318	0.0207801	0.127215	0.809028	0.0916633
Free.Cholesterol.in.Medium.VLDL...Instance.0	0.520476	0.565539	0.958583	0.0658231	0.837045	0.894036	0.986094	0.0680869	0.537897	0.779437	0.944932	0.0919527
Free.Cholesterol.in.Small.HDL...Instance.0	3.72796e-09	1.73281e-08	0.709198	0.058282	6.36977e-07	4.99629e-06	0.744917	0.0591372	0.0187027	0.120267	0.831661	0.0783914
Free.Cholesterol.in.Small.LDL...Instance.0	5.68191e-07	1.95364e-06	0.717991	0.0662366	0.000372067	0.00131533	0.786596	0.0674433	0.0458985	0.171948	0.837581	0.0887819
Free.Cholesterol.in.Small.VLDL...Instance.0	0.739035	0.772907	0.978508	0.0652168	0.927988	0.9625	1.00611	0.0674439	0.624031	0.846658	0.956233	0.0913062
Free.Cholesterol.in.Very.Large.HDL...Instance.0	0.153929	0.191268	1.09433	0.0632244	0.0269873	0.0546274	1.16046	0.0672854	0.112364	0.293784	1.16138	0.0942309
Free.Cholesterol.in.Very.Large.VLDL...Instance.0	0.0155629	0.0253656	1.12936	0.0502905	0.317451	0.42268	1.05334	0.0519855	0.674051	0.874619	1.0304	0.0712057
Free.Cholesterol.in.Very.Small.VLDL...Instance.0	0.0226833	0.0353634	1.15003	0.0613455	0.0318715	0.0610668	1.147	0.0639091	0.389756	0.635251	1.07863	0.0880092
Free.Cholesterol.in.VLDL...Instance.0	0.136864	0.172627	1.08857	0.0570519	0.420842	0.5178	1.04856	0.0589074	0.900794	0.966237	1.01009	0.0805053
Free.Cholesterol.to.Total.Lipids.in.Chylomicrons.and.Extremely.Large.VLDL.percentage...Instance.0	0.433026	0.480927	0.951376	0.0635777	0.864785	0.904421	1.01046	0.0611137	0.943794	0.993275	0.994098	0.0839635
Free.Cholesterol.to.Total.Lipids.in.IDL.percentage...Instance.0	0.00156288	0.00316357	0.886584	0.0380618	0.199039	0.306496	0.951716	0.0385337	0.959202	0.993275	1.00276	0.0539489
Free.Cholesterol.to.Total.Lipids.in.Large.HDL.percentage...Instance.0	0.299019	0.344283	0.965509	0.0337974	0.751097	0.818692	0.988941	0.0350589	0.700339	0.886134	1.0193	0.04966
Free.Cholesterol.to.Total.Lipids.in.Large.LDL.percentage...Instance.0	1.21593e-12	8.71993e-12	0.80574	0.0304065	9.82432e-05	0.000405709	0.874354	0.0344733	0.0475257	0.172883	0.905388	0.0501576
Free.Cholesterol.to.Total.Lipids.in.Large.VLDL.percentage...Instance.0	0.0041956	0.00774335	1.1588	0.0514775	0.00621799	0.0144511	1.14748	0.0502789	0.245084	0.469589	1.09313	0.0766057
Free.Cholesterol.to.Total.Lipids.in.Medium.HDL.percentage...Instance.0	4.99728e-15	5.01727e-14	0.693007	0.0468527	6.1576e-08	5.72429e-07	0.74469	0.0544475	0.00591914	0.0619043	0.806411	0.0781771
Free.Cholesterol.to.Total.Lipids.in.Medium.LDL.percentage...Instance.0	2.09818e-09	9.93666e-09	0.799948	0.0372635	0.000717845	0.00219731	0.873949	0.0398304	0.0574927	0.19768	0.899534	0.0557386
Free.Cholesterol.to.Total.Lipids.in.Medium.VLDL.percentage...Instance.0	0.0315365	0.0460213	0.898538	0.0497555	0.681786	0.766879	0.978967	0.0518443	0.384861	0.632812	0.941808	0.0689942
Free.Cholesterol.to.Total.Lipids.in.Small.HDL.percentage...Instance.0	0.00699899	0.0125482	1.16074	0.0552706	0.00619451	0.0144511	1.17206	0.0580006	0.246995	0.469664	1.10325	0.0848775
Free.Cholesterol.to.Total.Lipids.in.Small.LDL.percentage...Instance.0	3.19527e-08	1.19703e-07	0.813245	0.0373795	0.000767598	0.00232129	0.87563	0.0394778	0.0408421	0.16272	0.894246	0.0546541
Free.Cholesterol.to.Total.Lipids.in.Small.VLDL.percentage...Instance.0	2.48021e-08	9.43233e-08	0.715734	0.0599943	0.000588733	0.00187053	0.806355	0.0626265	0.0121453	0.101655	0.810927	0.0835669
Free.Cholesterol.to.Total.Lipids.in.Very.Large.HDL.percentage...Instance.0	0.41396	0.463857	0.970316	0.0368852	0.233338	0.344517	0.953763	0.0397213	0.283876	0.516326	0.944007	0.0537689
Free.Cholesterol.to.Total.Lipids.in.Very.Large.VLDL.percentage...Instance.0	0.0360372	0.0511036	1.1481	0.065877	0.00197516	0.00533082	1.23665	0.0686535	0.347462	0.601468	1.1027	0.104053
Free.Cholesterol.to.Total.Lipids.in.Very.Small.VLDL.percentage...Instance.0	0.261179	0.306336	0.952284	0.0435134	0.771612	0.82767	1.01314	0.0449794	0.969397	0.993275	1.0023	0.0599568
Glucose...Instance.0	1.41916e-18	2.09536e-17	1.16461	0.017325	0.00226336	0.00591774	1.07521	0.0237489	0.0494454	0.1748	1.06763	0.0333078
Glucose.lactate...Instance.0	1.07298e-15	1.22417e-14	1.15297	0.0177522	0.0209195	0.0438188	1.05776	0.024314	0.0865482	0.26173	1.05925	0.0335837
Glutamine...Instance.0	0.550196	0.595255	1.03011	0.0496514	0.00404078	0.0099435	1.15876	0.0512543	0.0350449	0.149089	1.15625	0.0688791
Glycine...Instance.0	0.00388713	0.00728113	1.19824	0.0626403	0.000404297	0.00137602	1.24574	0.0621176	0.720948	0.89616	1.03343	0.0920535
Glycoprotein.Acetyls...Instance.0	8.69671e-22	2.42541e-20	1.55289	0.0458868	3.63384e-11	8.29176e-10	1.38753	0.0494882	0.00351191	0.0548527	1.23607	0.072606
HDL.Cholesterol...Instance.0	4.78012e-12	3.15739e-11	0.559576	0.0839959	1.13161e-06	8.35397e-06	0.668826	0.0826405	0.0434169	0.167656	0.808465	0.105273
Histidine...Instance.0	0.944407	0.951993	0.99602	0.0571906	0.298959	0.407819	1.06136	0.057338	0.991224	0.995992	0.99915	0.0773464
Isoleucine...Instance.0	0.289473	0.336378	1.05303	0.0487838	0.939164	0.965684	0.996161	0.0503965	0.963736	0.993275	0.996917	0.0679089
Lactate...Instance.0	0.00275565	0.00536176	0.85344	0.0529369	6.85442e-05	0.000298322	0.80505	0.0544677	0.257723	0.479174	0.924693	0.0691768
LDL.Cholesterol...Instance.0	6.73277e-08	2.44917e-07	0.683901	0.0703837	6.40567e-05	0.000287111	0.752317	0.0711965	0.0358116	0.149812	0.822628	0.0930183
Leucine...Instance.0	0.154734	0.191322	0.928934	0.0518042	0.0290445	0.0574029	0.892149	0.0522805	0.334157	0.594846	0.935533	0.0690005
Linoleic.Acid...Instance.0	0.296557	0.343022	0.938081	0.0612338	0.720141	0.799802	0.978153	0.0616546	0.971898	0.993275	1.00294	0.083266
Linoleic.Acid.to.Total.Fatty.Acids.percentage...Instance.0	0.0348953	0.0497654	0.894791	0.0526956	0.9484	0.965844	1.00362	0.055802	0.884374	0.959708	0.989176	0.0748364
Monounsaturated.Fatty.Acids...Instance.0	0.00294659	0.00568919	1.14069	0.0442727	0.216005	0.324654	1.05823	0.0457431	0.540327	0.779437	1.03965	0.0635017
Monounsaturated.Fatty.Acids.to.Total.Fatty.Acids.percentage...Instance.0	1.10435e-13	9.55835e-13	1.43673	0.0487855	1.29863e-05	7.05154e-05	1.24476	0.0502128	0.0274676	0.129487	1.1628	0.0684085
Omega.3.Fatty.Acids...Instance.0	0.107012	0.137743	0.908276	0.0596904	0.380964	0.480513	0.948346	0.0605349	0.751828	0.907254	0.974844	0.0805671
Omega.3.Fatty.Acids.to.Total.Fatty.Acids.percentage...Instance.0	0.0112378	0.0191883	0.857328	0.0607187	0.202956	0.309802	0.924643	0.0615368	0.517104	0.772578	0.948552	0.0815335
Omega.6.Fatty.Acids...Instance.0	0.0584895	0.0789294	0.890162	0.0614963	0.258193	0.367388	0.932708	0.0616119	0.768848	0.918957	0.975987	0.0827085
Omega.6.Fatty.Acids.to.Omega.3.Fatty.Acids.ratio...Instance.0	0.185872	0.224298	1.07164	0.0523011	0.250049	0.360702	1.06478	0.0545666	0.438237	0.696186	1.0626	0.0783309
Omega.6.Fatty.Acids.to.Total.Fatty.Acids.percentage...Instance.0	0.003552	0.0067034	0.874437	0.0460225	0.489116	0.576376	0.967099	0.0483646	0.609118	0.844647	0.967223	0.0651744
Phenylalanine...Instance.0	5.13867e-06	1.49978e-05	1.21995	0.0436072	0.000559909	0.00180176	1.184	0.0489506	0.985719	0.995992	0.998662	0.0747957
Phosphatidylcholines...Instance.0	2.35689e-06	7.30345e-06	0.741174	0.0634558	0.000157815	0.00060941	0.785343	0.0639509	0.102917	0.278903	0.871265	0.0845005
Phosphoglycerides...Instance.0	3.90692e-05	9.80638e-05	0.77682	0.0614034	0.000607998	0.00190759	0.808696	0.0619403	0.157311	0.369019	0.8906	0.081928
Phospholipids.in.Chylomicrons.and.Extremely.Large.VLDL...Instance.0	0.00764534	0.0134194	1.13238	0.0466096	0.337715	0.434699	1.04745	0.0483556	0.540254	0.779437	1.04095	0.0655359
Phospholipids.in.HDL...Instance.0	4.65289e-09	2.08549e-08	0.652534	0.0728593	5.92727e-06	3.62865e-05	0.717726	0.0732324	0.0717365	0.226845	0.843959	0.0942096
Phospholipids.in.IDL...Instance.0	0.000288718	0.000652866	0.765526	0.0737037	0.023134	0.0475954	0.843681	0.0748416	0.233615	0.454553	0.889768	0.0980558
Phospholipids.in.Large.HDL...Instance.0	0.0015952	0.00320316	0.767644	0.0837655	0.0622354	0.112382	0.855075	0.0839668	0.682352	0.87831	0.956551	0.108542
Phospholipids.in.Large.LDL...Instance.0	5.75604e-09	2.49259e-08	0.652799	0.073233	2.43533e-05	0.000122254	0.732037	0.0739033	0.0251897	0.128949	0.806664	0.0959792
Phospholipids.in.Large.VLDL...Instance.0	0.0151705	0.0248875	1.1297	0.0502206	0.316918	0.42268	1.05336	0.0519413	0.773055	0.919605	1.02094	0.0718704
Phospholipids.in.LDL...Instance.0	1.48901e-06	4.73092e-06	0.711126	0.0708346	0.000291019	0.00105863	0.770607	0.0719198	0.0457899	0.171948	0.829159	0.0937971
Phospholipids.in.Medium.HDL...Instance.0	8.13212e-11	4.63901e-10	0.652332	0.0657421	1.05562e-07	9.13661e-07	0.701895	0.066575	0.0237693	0.128949	0.823943	0.0856558
Phospholipids.in.Medium.LDL...Instance.0	7.90247e-05	0.000190723	0.768178	0.0668131	0.00150649	0.00429691	0.805394	0.0681987	0.0656457	0.216803	0.847687	0.0897654
Phospholipids.in.Medium.VLDL...Instance.0	0.965129	0.968989	0.997299	0.0618676	0.986716	0.990696	1.00106	0.0637327	0.612453	0.844647	0.957014	0.0867341
Phospholipids.in.Small.HDL...Instance.0	6.41142e-12	4.02316e-11	0.672241	0.0578061	1.27542e-09	1.7785e-08	0.696328	0.0596221	0.00482186	0.0576327	0.803285	0.0777117
Phospholipids.in.Small.LDL...Instance.0	0.101756	0.131653	0.901624	0.0632836	0.155997	0.244721	0.912123	0.064836	0.339263	0.595554	0.921282	0.0857962
Phospholipids.in.Small.VLDL...Instance.0	0.213431	0.255101	1.07713	0.0597208	0.307169	0.416754	1.06487	0.0615449	0.978681	0.994531	0.997735	0.0848541
Phospholipids.in.Very.Large.HDL...Instance.0	0.322549	0.369679	1.07023	0.0686163	0.0638886	0.114543	1.14369	0.0724566	0.163126	0.375638	1.15123	0.100979
Phospholipids.in.Very.Large.VLDL...Instance.0	0.0159608	0.0258462	1.12525	0.0489673	0.373072	0.472935	1.04628	0.0507932	0.697206	0.886134	1.0274	0.0694825
Phospholipids.in.Very.Small.VLDL...Instance.0	6.18744e-05	0.000150781	1.24677	0.0550627	0.00146301	0.00422087	1.19968	0.0572149	0.181567	0.392874	1.11349	0.0804641
Phospholipids.in.VLDL...Instance.0	0.0303566	0.0445585	1.12269	0.0534438	0.252827	0.362627	1.06502	0.0550893	0.762157	0.915318	1.02324	0.0759197
Phospholipids.to.Total.Lipids.in.Chylomicrons.and.Extremely.Large.VLDL.percentage...Instance.0	0.0495519	0.068338	1.12686	0.0608201	0.015233	0.0331884	1.16343	0.0623764	0.2278	0.446702	1.11196	0.0879966
Phospholipids.to.Total.Lipids.in.IDL.percentage...Instance.0	5.42252e-14	4.8609e-13	1.43563	0.0480771	3.53346e-09	4.4345e-08	1.3237	0.0474931	0.00138027	0.0266498	1.22907	0.0644798
Phospholipids.to.Total.Lipids.in.Large.HDL.percentage...Instance.0	0.425601	0.474782	1.03076	0.0380218	0.204562	0.309802	0.953085	0.0378758	0.249775	0.470336	0.944586	0.0495339
Phospholipids.to.Total.Lipids.in.Large.LDL.percentage...Instance.0	0.647921	0.689103	0.979768	0.0447589	0.999439	0.999439	1.00003	0.040593	0.86444	0.958391	0.990378	0.0566336
Phospholipids.to.Total.Lipids.in.Large.VLDL.percentage...Instance.0	1.42499e-05	3.80503e-05	1.53671	0.0989965	0.00133621	0.00389986	1.33292	0.0895772	0.0723014	0.226845	1.2456	0.122198
Phospholipids.to.Total.Lipids.in.Medium.HDL.percentage...Instance.0	1.5351e-14	1.42707e-13	1.40503	0.0442522	2.52791e-06	1.81287e-05	1.248	0.0470773	0.010718	0.0960796	1.18171	0.0654295
Phospholipids.to.Total.Lipids.in.Medium.LDL.percentage...Instance.0	0.762786	0.791154	0.983672	0.0545426	0.917268	0.955329	0.99426	0.0554205	0.508312	0.768592	0.951317	0.0754501
Phospholipids.to.Total.Lipids.in.Medium.VLDL.percentage...Instance.0	0.242204	0.285415	0.945766	0.0476791	0.855248	0.904421	1.00925	0.0504702	0.529572	0.779437	0.959125	0.0663858
Phospholipids.to.Total.Lipids.in.Small.HDL.percentage...Instance.0	0.34287	0.389413	1.05412	0.0555641	0.861926	0.904421	1.00992	0.0567648	0.481713	0.746357	1.05477	0.0757941
Phospholipids.to.Total.Lipids.in.Small.LDL.percentage...Instance.0	2.99198e-05	7.74212e-05	1.22173	0.0479792	0.000914024	0.00270532	1.1839	0.0509139	0.0860328	0.26173	1.12715	0.069721
Phospholipids.to.Total.Lipids.in.Small.VLDL.percentage...Instance.0	2.53711e-07	8.84465e-07	0.731316	0.060701	0.00181297	0.00500062	0.820097	0.063583	0.01215	0.101655	0.808534	0.0847501
Phospholipids.to.Total.Lipids.in.Very.Large.HDL.percentage...Instance.0	0.0267327	0.040914	1.09797	0.0421886	0.0385428	0.0721958	1.09494	0.0438367	0.160931	0.374015	1.0834	0.0571372
Phospholipids.to.Total.Lipids.in.Very.Large.VLDL.percentage...Instance.0	8.29597e-06	2.31365e-05	1.57701	0.102197	4.13377e-05	0.000192144	1.56655	0.109485	0.025687	0.128949	1.3575	0.137005
Phospholipids.to.Total.Lipids.in.Very.Small.VLDL.percentage...Instance.0	1.02719e-27	6.44559e-26	1.72513	0.0499796	5.58226e-16	7.00573e-14	1.5154	0.0513307	5.12447e-05	0.00299554	1.31633	0.0678663
Polyunsaturated.Fatty.Acids...Instance.0	0.0405238	0.0571431	0.882901	0.0608005	0.232322	0.344517	0.929775	0.0609614	0.736708	0.898889	0.972817	0.0819689
Polyunsaturated.Fatty.Acids.to.Monounsaturated.Fatty.Acids.ratio...Instance.0	1.47465e-08	5.87519e-08	0.721928	0.0575215	0.00259826	0.00665473	0.836265	0.0593726	0.0792301	0.245515	0.870416	0.0790715
Polyunsaturated.Fatty.Acids.to.Total.Fatty.Acids.percentage...Instance.0	0.000172467	0.000400825	0.839402	0.0466063	0.259075	0.367388	0.945824	0.0493527	0.465988	0.726478	0.952796	0.0663277
Pyruvate...Instance.0	0.974942	0.974942	1.00167	0.053172	0.319533	0.42268	0.940122	0.06203	0.962253	0.993275	1.00388	0.0817419
Remnant.Cholesterol..Non.HDL..Non.LDL..Cholesterol....Instance.0	0.0149021	0.0246081	0.842572	0.0703546	0.0999213	0.170614	0.887188	0.0727543	0.275058	0.503938	0.900525	0.0959946
Saturated.Fatty.Acids...Instance.0	0.79466	0.817458	0.987033	0.05015	0.276717	0.385867	0.945744	0.0512848	0.736723	0.898889	0.977372	0.068079
Saturated.Fatty.Acids.to.Total.Fatty.Acids.percentage...Instance.0	0.0127851	0.0213938	0.886557	0.0483634	0.000415646	0.00137602	0.838061	0.0500472	0.143521	0.346382	0.907406	0.0664243
Spectrometer.corrected.alanine...Instance.0	0.151016	0.188582	1.05782	0.0391436	0.661776	0.748224	1.0178	0.0403301	0.0472546	0.172883	1.10773	0.0515674
Sphingomyelins...Instance.0	6.20298e-06	1.7896e-05	0.730657	0.0694373	0.00297916	0.00749881	0.810827	0.0706089	0.149807	0.355463	0.87345	0.0939475
Total.Cholesterol...Instance.0	4.24501e-09	1.93727e-08	0.654749	0.0720937	2.6696e-05	0.000131386	0.736566	0.0727998	0.0335307	0.145107	0.816651	0.0952843
Total.Cholesterol.Minus.HDL.C...Instance.0	4.58811e-05	0.000114021	0.746335	0.0717869	0.0031218	0.00775814	0.805427	0.0732138	0.0965869	0.272263	0.853054	0.0956483
Total.Cholines...Instance.0	9.35865e-07	3.09082e-06	0.729713	0.0642457	0.000147413	0.000578135	0.781986	0.064794	0.0974027	0.272263	0.867372	0.0858406
Total.Concentration.of.Branched.Chain.Amino.Acids..Leucine...Isoleucine...Valine....Instance.0	0.48187	0.527946	0.964495	0.0514011	0.0324449	0.0616945	0.892453	0.0531967	0.316704	0.567804	0.931918	0.0704226
Total.Concentration.of.Lipoprotein.Particles...Instance.0	1.04317e-16	1.30918e-15	0.580276	0.0655743	2.07328e-10	3.71709e-09	0.655985	0.0663356	0.00372724	0.0548527	0.777188	0.0869105
Total.Esterified.Cholesterol...Instance.0	1.29847e-10	7.24259e-10	0.628789	0.0721852	4.1058e-06	2.64245e-05	0.71518	0.0727799	0.0217975	0.128949	0.803778	0.0952239
Total.Fatty.Acids...Instance.0	0.709429	0.74818	1.01909	0.0507612	0.741042	0.818692	0.983166	0.0513715	0.992024	0.995992	0.999305	0.069518
Total.Free.Cholesterol...Instance.0	1.4103e-05	3.80503e-05	0.734391	0.0710954	0.00215948	0.00570559	0.801403	0.0721761	0.0992855	0.273853	0.855356	0.0947853
Total.Lipids.in.Chylomicrons.and.Extremely.Large.VLDL...Instance.0	0.0275612	0.0416739	1.1045	0.0451078	0.610269	0.696261	1.0243	0.0470972	0.674751	0.874619	1.02685	0.0631297
Total.Lipids.in.HDL...Instance.0	7.83099e-10	4.01138e-09	0.624782	0.076501	4.76282e-06	2.98867e-05	0.704766	0.0764789	0.0671119	0.218767	0.83536	0.098252
Total.Lipids.in.IDL...Instance.0	6.43481e-06	1.83538e-05	0.712159	0.0752407	0.0021519	0.00570559	0.791304	0.0762845	0.105561	0.278903	0.851486	0.0993357
Total.Lipids.in.Large.HDL...Instance.0	0.00316446	0.00601728	0.778179	0.0849793	0.123961	0.204699	0.8776	0.0848724	0.808624	0.92975	0.973683	0.110112
Total.Lipids.in.Large.LDL...Instance.0	6.31619e-08	2.33142e-07	0.679758	0.071358	8.22071e-05	0.000349729	0.753124	0.0719998	0.0406147	0.16272	0.824811	0.094069
Total.Lipids.in.Large.VLDL...Instance.0	0.0737363	0.0979249	1.09235	0.0493933	0.600247	0.690387	1.02703	0.0508979	0.972848	0.993275	1.00239	0.0702397
Total.Lipids.in.LDL...Instance.0	2.80509e-06	8.58631e-06	0.722049	0.0695175	0.000416643	0.00137602	0.779761	0.0704862	0.0598965	0.203162	0.840745	0.0921934
Total.Lipids.in.Lipoprotein.Particles...Instance.0	0.00132148	0.0027641	0.820134	0.0617474	0.00763277	0.0172597	0.846876	0.0622965	0.178758	0.392576	0.895043	0.0824664
Total.Lipids.in.Medium.HDL...Instance.0	2.60288e-12	1.76574e-11	0.620374	0.0682276	3.18126e-08	3.32707e-07	0.683176	0.0688831	0.0179871	0.120267	0.811048	0.08852
Total.Lipids.in.Medium.LDL...Instance.0	0.000183684	0.000422979	0.781477	0.0659196	0.00250975	0.00649431	0.815927	0.067313	0.0948791	0.272263	0.862473	0.088583
Total.Lipids.in.Medium.VLDL...Instance.0	0.725386	0.761807	1.0203	0.057219	0.985602	0.990696	1.00106	0.0585444	0.676	0.874619	0.967063	0.080138
Total.Lipids.in.Small.HDL...Instance.0	5.43144e-13	4.26028e-12	0.660269	0.0575417	3.22954e-10	5.4041e-09	0.687609	0.0595698	0.00267606	0.0479779	0.79085	0.0781457
Total.Lipids.in.Small.LDL...Instance.0	0.0165005	0.0265489	0.856359	0.0646739	0.0463699	0.0853711	0.876796	0.0660043	0.227593	0.446702	0.900145	0.0871879
Total.Lipids.in.Small.VLDL...Instance.0	0.00928315	0.0160695	1.15286	0.0546811	0.0836761	0.145852	1.10217	0.0562419	0.620132	0.846658	1.03966	0.0784591
Total.Lipids.in.Very.Large.HDL...Instance.0	0.483776	0.527946	1.04989	0.0695247	0.0957579	0.16576	1.12952	0.0731166	0.196077	0.408335	1.14061	0.101768
Total.Lipids.in.Very.Large.VLDL...Instance.0	0.0412293	0.0578132	1.10316	0.0480991	0.60237	0.690387	1.02633	0.049891	0.83889	0.938233	1.01394	0.0680676
Total.Lipids.in.Very.Small.VLDL...Instance.0	0.00899455	0.015678	1.16669	0.0590177	0.0305535	0.0589917	1.14158	0.061222	0.385738	0.632812	1.07608	0.0845322
Total.Lipids.in.VLDL...Instance.0	0.0516107	0.0707884	1.10353	0.0506147	0.448882	0.544297	1.04029	0.0521625	0.841046	0.938233	1.01447	0.0716324
Total.Phospholipids.in.Lipoprotein.Particles...Instance.0	5.04354e-06	1.48933e-05	0.747283	0.0638426	0.000335906	0.00120446	0.793721	0.0644254	0.0921174	0.272017	0.86646	0.0851018
Total.Triglycerides...Instance.0	0.0115753	0.0196311	1.12243	0.0457451	0.355588	0.455371	1.04493	0.0475736	0.672428	0.874619	1.02809	0.0655235
Triglycerides.in.Chylomicrons.and.Extremely.Large.VLDL...Instance.0	0.0436189	0.0608241	1.09156	0.043417	0.768891	0.82767	1.01347	0.0455345	0.721213	0.89616	1.02184	0.0605456
Triglycerides.in.HDL...Instance.0	0.0146796	0.0244012	1.12838	0.0494964	0.262756	0.370516	1.05882	0.0510335	0.444437	0.701595	1.05514	0.0701901
Triglycerides.in.IDL...Instance.0	6.0013e-07	2.03558e-06	1.25534	0.0455614	0.00188962	0.00515539	1.16044	0.047892	0.131805	0.33083	1.10899	0.068645
Triglycerides.in.Large.HDL...Instance.0	0.0198169	0.0312833	1.1325	0.0534061	0.101261	0.171732	1.09178	0.053585	0.193706	0.408335	1.10214	0.0748306
Triglycerides.in.Large.LDL...Instance.0	2.07681e-05	5.48716e-05	1.21761	0.0462559	0.0146201	0.03219	1.12584	0.0485439	0.200628	0.409412	1.092	0.0687703
Triglycerides.in.Large.VLDL...Instance.0	0.179999	0.21826	1.06523	0.0471284	0.950452	0.965844	1.00302	0.0485008	0.887157	0.959708	0.990592	0.0666115
Triglycerides.in.LDL...Instance.0	3.21409e-05	8.23199e-05	1.20572	0.0449951	0.0217845	0.0451892	1.11426	0.0471621	0.22617	0.446702	1.08383	0.0665105
Triglycerides.in.Medium.HDL...Instance.0	0.157785	0.194137	1.07588	0.0517782	0.753457	0.818692	1.01697	0.0535808	0.741502	0.899116	1.02424	0.0726168
Triglycerides.in.Medium.LDL...Instance.0	4.96316e-05	0.000122133	1.19548	0.0440064	0.0304636	0.0589917	1.10462	0.0459799	0.243374	0.469589	1.07831	0.0646247
Triglycerides.in.Medium.VLDL...Instance.0	0.142951	0.179404	1.0755	0.0496874	0.687442	0.766879	1.02068	0.050881	0.944859	0.993275	0.99514	0.0704418
Triglycerides.in.Small.HDL...Instance.0	0.0030088	0.00576494	1.16151	0.0504646	0.218438	0.326357	1.06701	0.0526994	0.516922	0.772578	1.04831	0.0728029
Triglycerides.in.Small.LDL...Instance.0	0.000310496	0.000683635	1.16833	0.0431379	0.0810493	0.142261	1.08137	0.0448385	0.361837	0.61039	1.05859	0.0624364
Triglycerides.in.Small.VLDL...Instance.0	0.000129764	0.000310197	1.19574	0.0467119	0.0273113	0.0548411	1.11284	0.0484433	0.362343	0.61039	1.06442	0.0685369
Triglycerides.in.Very.Large.HDL...Instance.0	1.10459e-05	3.04674e-05	1.21341	0.0440057	0.00483608	0.0115605	1.13454	0.0447972	0.0976243	0.272263	1.11105	0.0635712
Triglycerides.in.Very.Large.VLDL...Instance.0	0.052275	0.0713099	1.09376	0.0461764	0.749917	0.818692	1.01543	0.0480372	0.875692	0.959708	1.01027	0.0652972
Triglycerides.in.Very.Small.VLDL...Instance.0	1.81079e-08	7.10168e-08	1.27484	0.043136	0.000407413	0.00137602	1.17455	0.0455097	0.0941597	0.272263	1.11605	0.0655971
Triglycerides.in.VLDL...Instance.0	0.0282033	0.0423894	1.10639	0.04607	0.511806	0.600296	1.03183	0.0477581	0.792975	0.925752	1.01735	0.0655584
Triglycerides.to.Phosphoglycerides.ratio...Instance.0	2.14282e-08	8.27456e-08	1.29834	0.0466225	0.00153081	0.00431722	1.16288	0.0476199	0.13161	0.33083	1.10396	0.0655955
Triglycerides.to.Total.Lipids.in.Chylomicrons.and.Extremely.Large.VLDL.percentage...Instance.0	0.594306	0.635763	1.03419	0.0631237	0.659083	0.748224	0.973202	0.0615715	0.973489	0.993275	0.997225	0.0836065
Triglycerides.to.Total.Lipids.in.IDL.percentage...Instance.0	1.48207e-19	2.48e-18	1.31761	0.0304906	3.31938e-08	3.33266e-07	1.19971	0.0329634	0.00393366	0.0548527	1.14678	0.0474991
Triglycerides.to.Total.Lipids.in.Large.HDL.percentage...Instance.0	7.55346e-10	3.94983e-09	1.11082	0.0170773	1.32041e-05	7.05154e-05	1.09286	0.0203822	0.0423235	0.165988	1.06688	0.0318858
Triglycerides.to.Total.Lipids.in.Large.LDL.percentage...Instance.0	4.00514e-20	7.18064e-19	1.1514	0.0153439	2.03349e-08	2.32002e-07	1.11123	0.0188025	0.00134651	0.0266498	1.09745	0.0290073
Triglycerides.to.Total.Lipids.in.Large.VLDL.percentage...Instance.0	0.000449868	0.000973422	0.811812	0.0594155	0.000262183	0.000967762	0.814144	0.056333	0.202598	0.410098	0.898034	0.0844048
Triglycerides.to.Total.Lipids.in.Medium.HDL.percentage...Instance.0	3.58585e-21	9.00049e-20	1.2102	0.0202019	6.47436e-11	1.35422e-09	1.20673	0.0287667	0.00480679	0.0576327	1.15389	0.0507648
Triglycerides.to.Total.Lipids.in.Medium.LDL.percentage...Instance.0	8.71578e-24	3.12523e-22	1.19127	0.0174063	3.48382e-11	8.29176e-10	1.17493	0.0243356	5.96721e-05	0.00299554	1.16306	0.0376303
Triglycerides.to.Total.Lipids.in.Medium.VLDL.percentage...Instance.0	0.00413412	0.0076864	1.16177	0.0522875	0.328968	0.427828	1.05435	0.0542114	0.199883	0.409412	1.09771	0.0727292
Triglycerides.to.Total.Lipids.in.Small.HDL.percentage...Instance.0	1.18623e-20	2.70677e-19	1.41936	0.0375844	1.7754e-08	2.12202e-07	1.29956	0.0465203	0.00572885	0.0619043	1.20569	0.0677015
Triglycerides.to.Total.Lipids.in.Small.LDL.percentage...Instance.0	9.51413e-13	7.02366e-12	1.15746	0.0204881	9.85987e-05	0.000405709	1.14319	0.0343662	0.0186266	0.120267	1.13229	0.0528027
Triglycerides.to.Total.Lipids.in.Small.VLDL.percentage...Instance.0	0.000141539	0.000335154	1.23849	0.0562069	0.046597	0.0853711	1.12313	0.0583521	0.0895413	0.267558	1.14173	0.0780698
Triglycerides.to.Total.Lipids.in.Very.Large.HDL.percentage...Instance.0	0.120349	0.153338	1.03968	0.0250542	0.48045	0.568835	1.01958	0.0274863	0.544837	0.781452	1.02275	0.0371509
Triglycerides.to.Total.Lipids.in.Very.Large.VLDL.percentage...Instance.0	0.943345	0.951993	1.00527	0.0739919	0.268451	0.376432	0.917879	0.0774324	0.631769	0.852525	1.05447	0.110668
Triglycerides.to.Total.Lipids.in.Very.Small.VLDL.percentage...Instance.0	1.41513e-06	4.55383e-06	1.24165	0.0448786	0.0134206	0.0298103	1.12373	0.0471804	0.141696	0.346382	1.0996	0.0646135
Tyrosine...Instance.0	0.00162596	0.00323901	0.842118	0.05453	0.000916143	0.00270532	0.834531	0.0545643	0.0501856	0.174953	0.868498	0.071993
Valine...Instance.0	0.365994	0.413804	0.954266	0.0517838	0.00468533	0.0113079	0.858236	0.0540597	0.174867	0.392576	0.907416	0.0716092
VLDL.Cholesterol...Instance.0	0.457104	0.505432	1.0475	0.0624078	0.581263	0.672337	1.03647	0.0649417	0.929657	0.988746	0.992253	0.088102
3.Hydroxybutyrate...Instance.0	0.00632926	0.0114291	1.11085	0.0385035	0.135975	0.217388	1.07208	0.0466824	0.499212	0.764038	1.04784	0.0691573

## Sheet: Table S6
Table S6: Associations between metabolic biomarkers and eGFR in observational analysis
	Model 1				Model 2
Exposure	P value	P value after FDR correction	Beta	SE	P value	P value after FDR correction	Beta	SE
Acetate...Instance.0	0.0603321	0.0832053	0.196782	0.104753	0.0544619	0.0697445	0.197764	0.102824
Acetoacetate...Instance.0	0.0607674	0.0833476	0.217117	0.115774	0.180227	0.21238	0.153538	0.114569
Acetone...Instance.0	0.181107	0.222833	0.167844	0.125497	0.426632	0.455679	0.0982094	0.123535
Alanine...Instance.0	0.495616	0.548016	-0.0609191	0.0893996	0.207533	0.240049	-0.111648	0.0885782
Albumin...Instance.0	3.16669e-09	8.45575e-09	0.655472	0.11059	5.93897e-06	1.43335e-05	0.510491	0.112678
Apolipoprotein.A1...Instance.0	5.77784e-29	1.03588e-27	1.46935	0.131221	4.92024e-25	6.4999e-24	1.36215	0.131518
Apolipoprotein.B...Instance.0	0.00504156	0.00832521	0.377636	0.134636	0.953567	0.957382	-0.00813138	0.139646
Apolipoprotein.B.to.Apolipoprotein.A1.ratio...Instance.0	7.75481e-06	1.63823e-05	-0.590518	0.131996	1.50879e-11	6.46665e-11	-0.918867	0.13606
Average.Diameter.for.HDL.Particles...Instance.0	8.93194e-09	2.33533e-08	0.770817	0.133966	5.045e-09	1.68839e-08	0.82679	0.141335
Average.Diameter.for.LDL.Particles...Instance.0	0.070062	0.0955737	-0.196655	0.108549	0.0125995	0.0181751	-0.273123	0.109457
Average.Diameter.for.VLDL.Particles...Instance.0	0.723193	0.765914	-0.0359849	0.101594	0.142602	0.172082	-0.154626	0.105456
Cholesterol.in.Chylomicrons.and.Extremely.Large.VLDL...Instance.0	0.141342	0.180086	-0.163997	0.111494	0.00696831	0.0106003	-0.307226	0.113838
Cholesterol.in.IDL...Instance.0	1.91702e-17	1.00244e-16	1.19158	0.14	1.45111e-10	5.51863e-10	0.952411	0.148445
Cholesterol.in.Large.HDL...Instance.0	1.66567e-11	5.36005e-11	0.998065	0.148103	1.62392e-11	6.7934e-11	1.06743	0.158308
Cholesterol.in.Large.LDL...Instance.0	6.03382e-15	2.61119e-14	1.05129	0.134557	3.7072e-07	1.08199e-06	0.703387	0.138294
Cholesterol.in.Large.VLDL...Instance.0	0.0233096	0.0350343	-0.273604	0.120605	1.73245e-05	4.02634e-05	-0.530942	0.123517
Cholesterol.in.Medium.HDL...Instance.0	5.68287e-32	1.4264e-30	1.54582	0.130984	5.39193e-30	2.25562e-28	1.50671	0.132075
Cholesterol.in.Medium.LDL...Instance.0	2.28481e-08	5.8519e-08	0.722198	0.129135	0.00544526	0.00843404	0.365918	0.131628
Cholesterol.in.Medium.VLDL...Instance.0	0.0122854	0.0191529	0.354802	0.141682	0.809612	0.822723	-0.0357203	0.148259
Cholesterol.in.Small.HDL...Instance.0	8.85024e-27	1.05781e-25	1.23246	0.114774	7.56965e-21	6.12897e-20	1.06808	0.113839
Cholesterol.in.Small.LDL...Instance.0	1.70616e-06	3.82362e-06	0.624592	0.130456	0.0625975	0.0785598	0.24893	0.133674
Cholesterol.in.Small.VLDL...Instance.0	0.212189	0.256054	-0.168303	0.134897	0.00017892	0.000365113	-0.519211	0.138523
Cholesterol.in.Very.Large.HDL...Instance.0	1.33472e-05	2.72369e-05	0.619006	0.142101	0.000104975	0.000225202	0.592759	0.152771
Cholesterol.in.Very.Large.VLDL...Instance.0	0.133779	0.171319	-0.179669	0.119822	0.000557969	0.00100036	-0.425317	0.123203
Cholesterol.in.Very.Small.VLDL...Instance.0	0.00621156	0.00999423	0.380384	0.138985	0.468962	0.496664	0.105945	0.146295
Cholesterol.to.Total.Lipids.in.Chylomicrons.and.Extremely.Large.VLDL.percentage...Instance.0	0.265435	0.30988	-0.164631	0.147825	0.237958	0.273979	-0.172644	0.146288
Cholesterol.to.Total.Lipids.in.IDL.percentage...Instance.0	2.82089e-30	5.90037e-29	1.03721	0.0904695	2.48278e-26	4.45127e-25	1.00144	0.0941062
Cholesterol.to.Total.Lipids.in.Large.HDL.percentage...Instance.0	3.93825e-20	2.67163e-19	0.759929	0.0825503	2.24168e-17	1.56295e-16	0.72147	0.084948
Cholesterol.to.Total.Lipids.in.Large.LDL.percentage...Instance.0	9.03891e-12	2.98522e-11	0.489359	0.0716737	5.47388e-08	1.71743e-07	0.392897	0.0722429
Cholesterol.to.Total.Lipids.in.Large.VLDL.percentage...Instance.0	5.87664e-07	1.37854e-06	-0.597212	0.119494	2.00512e-07	6.06368e-07	-0.622534	0.119676
Cholesterol.to.Total.Lipids.in.Medium.HDL.percentage...Instance.0	4.78523e-23	3.8745e-22	1.08109	0.109137	1.48267e-23	1.61804e-22	1.12968	0.112706
Cholesterol.to.Total.Lipids.in.Medium.LDL.percentage...Instance.0	1.30194e-10	3.75617e-10	0.535262	0.0832128	6.35013e-07	1.75152e-06	0.418525	0.083993
Cholesterol.to.Total.Lipids.in.Medium.VLDL.percentage...Instance.0	0.0322885	0.0467819	0.236064	0.110256	0.187455	0.218843	0.152872	0.115969
Cholesterol.to.Total.Lipids.in.Small.HDL.percentage...Instance.0	4.89637e-06	1.05042e-05	0.502429	0.109912	4.64614e-05	0.000102297	0.449243	0.110265
Cholesterol.to.Total.Lipids.in.Small.LDL.percentage...Instance.0	5.88739e-10	1.60623e-09	0.572648	0.0923872	1.69272e-06	4.47234e-06	0.448354	0.0936148
Cholesterol.to.Total.Lipids.in.Small.VLDL.percentage...Instance.0	0.110109	0.144698	0.184022	0.115171	0.453791	0.482634	0.0890261	0.118839
Cholesterol.to.Total.Lipids.in.Very.Large.HDL.percentage...Instance.0	0.000753034	0.00131258	0.275049	0.0816086	0.00109431	0.00189429	0.263294	0.0806202
Cholesterol.to.Total.Lipids.in.Very.Large.VLDL.percentage...Instance.0	0.0576822	0.0799902	-0.293957	0.154854	0.044065	0.0576058	-0.322034	0.159923
Cholesterol.to.Total.Lipids.in.Very.Small.VLDL.percentage...Instance.0	1.59211e-13	6.05483e-13	0.758569	0.102682	1.80822e-12	8.72812e-12	0.774251	0.109733
Cholesteryl.Esters.in.Chylomicrons.and.Extremely.Large.VLDL...Instance.0	0.160367	0.20126	-0.162103	0.115464	0.00531668	0.00834055	-0.328984	0.118013
Cholesteryl.Esters.in.HDL...Instance.0	2.40163e-28	3.76755e-27	1.54304	0.139398	7.20366e-27	1.64374e-25	1.55252	0.144323
Cholesteryl.Esters.in.IDL...Instance.0	2.71033e-18	1.58207e-17	1.22381	0.140078	4.80011e-11	1.85358e-10	0.9767	0.148369
Cholesteryl.Esters.in.Large.HDL...Instance.0	2.90947e-11	9.12846e-11	0.983409	0.147722	2.12626e-11	8.74905e-11	1.06026	0.158169
Cholesteryl.Esters.in.Large.LDL...Instance.0	8.16003e-14	3.20026e-13	0.996861	0.133336	3.03742e-06	7.70094e-06	0.637372	0.13647
Cholesteryl.Esters.in.Large.VLDL...Instance.0	0.0058887	0.0095359	-0.351531	0.127625	6.0466e-07	1.68633e-06	-0.652226	0.130645
Cholesteryl.Esters.in.LDL...Instance.0	6.7505e-11	2.01711e-10	0.857005	0.131204	0.000260535	0.000506932	0.489686	0.13406
Cholesteryl.Esters.in.Medium.HDL...Instance.0	5.10218e-32	1.42294e-30	1.53724	0.130155	1.43577e-30	7.20755e-29	1.51431	0.131408
Cholesteryl.Esters.in.Medium.LDL...Instance.0	1.23477e-06	2.79214e-06	0.618198	0.127401	0.0400062	0.0528503	0.266808	0.129903
Cholesteryl.Esters.in.Medium.VLDL...Instance.0	0.000699785	0.00122829	0.482803	0.142398	0.329199	0.360825	0.146771	0.150416
Cholesteryl.Esters.in.Small.HDL...Instance.0	4.33433e-27	5.43959e-26	1.23798	0.114581	3.69068e-22	3.30843e-21	1.10484	0.113925
Cholesteryl.Esters.in.Small.LDL...Instance.0	8.71005e-05	0.000166887	0.504986	0.12865	0.309878	0.342293	0.133849	0.131803
Cholesteryl.Esters.in.Small.VLDL...Instance.0	0.0278621	0.0411376	-0.297883	0.135433	5.71623e-06	1.39298e-05	-0.630942	0.139017
Cholesteryl.Esters.in.Very.Large.HDL...Instance.0	4.66936e-06	1.01035e-05	0.660814	0.144246	4.57201e-05	0.000101555	0.633262	0.155289
Cholesteryl.Esters.in.Very.Large.VLDL...Instance.0	0.209902	0.254518	-0.161025	0.128419	0.000471786	0.000851931	-0.463414	0.132509
Cholesteryl.Esters.in.Very.Small.VLDL...Instance.0	9.08864e-05	0.000172822	0.548753	0.140166	0.0446677	0.0580912	0.298705	0.148759
Cholesteryl.Esters.in.VLDL...Instance.0	0.688164	0.734112	0.0549021	0.136791	0.029093	0.0392599	-0.310621	0.142325
Cholesteryl.Esters.to.Total.Lipids.in.Chylomicrons.and.Extremely.Large.VLDL.percentage...Instance.0	0.69024	0.734112	-0.0634439	0.159191	0.400705	0.431661	-0.132076	0.157159
Cholesteryl.Esters.to.Total.Lipids.in.IDL.percentage...Instance.0	9.36867e-35	3.91922e-33	1.16588	0.0945159	1.42754e-28	3.98124e-27	1.08758	0.0978367
Cholesteryl.Esters.to.Total.Lipids.in.Large.HDL.percentage...Instance.0	3.89511e-18	2.22198e-17	0.732597	0.0842526	3.63439e-16	2.28058e-15	0.706849	0.0866099
Cholesteryl.Esters.to.Total.Lipids.in.Large.LDL.percentage...Instance.0	4.78859e-05	9.31733e-05	0.296809	0.0729769	0.018715	0.026097	0.169218	0.0719628
Cholesteryl.Esters.to.Total.Lipids.in.Large.VLDL.percentage...Instance.0	8.92734e-06	1.85187e-05	-0.556046	0.125137	1.14848e-06	3.09967e-06	-0.620649	0.127528
Cholesteryl.Esters.to.Total.Lipids.in.Medium.HDL.percentage...Instance.0	7.2801e-16	3.44775e-15	0.84889	0.105106	3.83982e-17	2.60485e-16	0.907339	0.107633
Cholesteryl.Esters.to.Total.Lipids.in.Medium.LDL.percentage...Instance.0	0.315913	0.362074	0.102202	0.101903	0.504977	0.530332	-0.0692122	0.103813
Cholesteryl.Esters.to.Total.Lipids.in.Medium.VLDL.percentage...Instance.0	0.0135624	0.0210134	0.274685	0.111253	0.0773551	0.0965976	0.207401	0.117415
Cholesteryl.Esters.to.Total.Lipids.in.Small.HDL.percentage...Instance.0	7.76693e-06	1.63823e-05	0.483694	0.108126	9.02999e-06	2.13823e-05	0.479288	0.107922
Cholesteryl.Esters.to.Total.Lipids.in.Small.LDL.percentage...Instance.0	0.22434	0.26814	0.130035	0.107013	0.781014	0.796889	-0.0299866	0.107864
Cholesteryl.Esters.to.Total.Lipids.in.Small.VLDL.percentage...Instance.0	0.576372	0.628997	-0.0617241	0.110477	0.293842	0.329261	-0.118017	0.112421
Cholesteryl.Esters.to.Total.Lipids.in.Very.Large.HDL.percentage...Instance.0	5.49429e-17	2.65205e-16	0.65467	0.0780513	1.12163e-13	6.12022e-13	0.575689	0.0774381
Cholesteryl.Esters.to.Total.Lipids.in.Very.Large.VLDL.percentage...Instance.0	0.285454	0.33018	-0.162932	0.15253	0.259794	0.296402	-0.176508	0.156627
Cholesteryl.Esters.to.Total.Lipids.in.Very.Small.VLDL.percentage...Instance.0	3.55128e-15	1.56381e-14	0.816999	0.103682	3.01951e-14	1.72249e-13	0.846497	0.111286
Citrate...Instance.0	1.73139e-65	2.1729e-63	-1.81917	0.105809	6.49699e-70	8.15373e-68	-1.85332	0.104188
Clinical.LDL.Cholesterol...Instance.0	2.76844e-13	1.00707e-12	0.995896	0.136177	2.7743e-06	7.1056e-06	0.660528	0.140866
Concentration.of.Chylomicrons.and.Extremely.Large.VLDL.Particles...Instance.0	0.255181	0.303419	-0.117116	0.102922	0.0318305	0.0424971	-0.225063	0.104837
Concentration.of.HDL.Particles...Instance.0	7.41419e-33	2.65852e-31	1.49327	0.124713	8.10527e-27	1.69535e-25	1.33524	0.124251
Concentration.of.IDL.Particles...Instance.0	1.12565e-06	2.56853e-06	0.686744	0.140994	0.00813953	0.0123074	0.395233	0.149333
Concentration.of.Large.HDL.Particles...Instance.0	1.08399e-11	3.53353e-11	1.00989	0.148483	2.97668e-11	1.20478e-10	1.05049	0.157877
Concentration.of.Large.LDL.Particles...Instance.0	0.0262621	0.0390047	0.30262	0.136157	0.483014	0.509398	-0.0985395	0.140473
Concentration.of.Large.VLDL.Particles...Instance.0	0.114299	0.149422	-0.173515	0.10987	0.000984589	0.00175271	-0.370013	0.112272
Concentration.of.LDL.Particles...Instance.0	0.00434403	0.00726902	0.382218	0.133991	0.93489	0.9424	-0.0113029	0.138354
Concentration.of.Medium.HDL.Particles...Instance.0	1.63344e-28	2.7333e-27	1.43811	0.129511	1.02344e-25	1.51108e-24	1.36026	0.129455
Concentration.of.Medium.LDL.Particles...Instance.0	4.46454e-05	8.75468e-05	0.536509	0.131385	0.184007	0.215821	0.17959	0.135173
Concentration.of.Medium.VLDL.Particles...Instance.0	0.785522	0.821652	0.0348469	0.12805	0.0160415	0.0226203	-0.316031	0.131226
Concentration.of.Small.HDL.Particles...Instance.0	3.81223e-24	3.54397e-23	1.16259	0.114455	2.2099e-18	1.68087e-17	0.995092	0.113598
Concentration.of.Small.LDL.Particles...Instance.0	0.00673698	0.0107024	0.352514	0.130077	0.919412	0.930534	-0.0135889	0.13431
Concentration.of.Small.VLDL.Particles...Instance.0	0.000368778	0.000665922	-0.425372	0.119404	9.90848e-09	3.22991e-08	-0.696437	0.12141
Concentration.of.Very.Large.HDL.Particles...Instance.0	0.000181546	0.00033506	0.537538	0.143553	0.00332504	0.00541938	0.450523	0.153419
Concentration.of.Very.Large.VLDL.Particles...Instance.0	0.169743	0.20988	-0.14744	0.107377	0.00450277	0.00715314	-0.312312	0.109925
Concentration.of.Very.Small.VLDL.Particles...Instance.0	0.811284	0.841456	-0.0312579	0.130909	0.020341	0.0282076	-0.312905	0.134856
Concentration.of.VLDL.Particles...Instance.0	0.158674	0.200136	-0.172033	0.122041	0.000189311	0.000380136	-0.466199	0.124853
Creatinine...Instance.0	0	0	-8.81261	0.0642816	0	0	-8.70772	0.0643536
Degree.of.Unsaturation...Instance.0	0.00360483	0.00607257	0.325392	0.111766	0.0143005	0.020511	0.280183	0.114362
Docosahexaenoic.Acid...Instance.0	0.00706893	0.0111591	0.340364	0.12634	0.271972	0.308891	0.137904	0.125529
Docosahexaenoic.Acid.to.Total.Fatty.Acids.percentage...Instance.0	0.165261	0.206371	0.16177	0.116577	0.309411	0.342293	0.119999	0.118051
Free.Cholesterol.in.Chylomicrons.and.Extremely.Large.VLDL...Instance.0	0.126673	0.163891	-0.16358	0.107093	0.010377	0.0151431	-0.279824	0.109161
Free.Cholesterol.in.HDL...Instance.0	3.53053e-25	3.40832e-24	1.47765	0.142231	2.26351e-21	1.95911e-20	1.38791	0.145947
Free.Cholesterol.in.IDL...Instance.0	2.32452e-14	9.56483e-14	1.06324	0.13916	9.74863e-09	3.21961e-08	0.845555	0.147335
Free.Cholesterol.in.Large.HDL...Instance.0	5.05157e-12	1.69059e-11	1.02515	0.148338	1.52005e-11	6.46665e-11	1.06219	0.157308
Free.Cholesterol.in.Large.LDL...Instance.0	2.99536e-17	1.50367e-16	1.15638	0.136702	1.2779e-09	4.51764e-09	0.863892	0.142209
Free.Cholesterol.in.Large.VLDL...Instance.0	0.0716515	0.0972136	-0.206241	0.114484	0.000313206	0.000591087	-0.423069	0.117351
Free.Cholesterol.in.LDL...Instance.0	1.51227e-15	6.77823e-15	1.07794	0.134973	4.12623e-08	1.31099e-07	0.764802	0.139338
Free.Cholesterol.in.Medium.HDL...Instance.0	8.05663e-30	1.55555e-28	1.51442	0.133164	5.62065e-26	8.81739e-25	1.41125	0.133585
Free.Cholesterol.in.Medium.LDL...Instance.0	8.59138e-13	3.08062e-12	0.945435	0.132064	4.93937e-06	1.21547e-05	0.615085	0.13461
Free.Cholesterol.in.Medium.VLDL...Instance.0	0.256274	0.303419	0.152635	0.134445	0.0957504	0.118391	-0.231049	0.13869
Free.Cholesterol.in.Small.HDL...Instance.0	3.68478e-19	2.3122e-18	1.03334	0.115319	1.11624e-12	5.60351e-12	0.810962	0.113854
Free.Cholesterol.in.Small.LDL...Instance.0	1.77261e-10	5.05598e-10	0.833932	0.130603	0.00012768	0.000267434	0.510405	0.133192
Free.Cholesterol.in.Small.VLDL...Instance.0	0.668977	0.717578	0.0572751	0.133957	0.0215467	0.0297156	-0.316342	0.137627
Free.Cholesterol.in.Very.Large.HDL...Instance.0	0.000822281	0.0014234	0.444661	0.132893	0.00293824	0.00491666	0.420184	0.141252
Free.Cholesterol.in.Very.Large.VLDL...Instance.0	0.0957879	0.127386	-0.186082	0.11171	0.00099336	0.00175587	-0.376851	0.114433
Free.Cholesterol.in.Very.Small.VLDL...Instance.0	0.935098	0.938838	-0.0108789	0.133591	0.032631	0.0433354	-0.295131	0.138116
Free.Cholesterol.in.VLDL...Instance.0	0.505591	0.556593	-0.081547	0.122491	0.00296307	0.00492536	-0.373877	0.125794
Free.Cholesterol.to.Total.Lipids.in.Chylomicrons.and.Extremely.Large.VLDL.percentage...Instance.0	0.0383587	0.0543956	-0.266587	0.128709	0.137131	0.166279	-0.190353	0.128041
Free.Cholesterol.to.Total.Lipids.in.IDL.percentage...Instance.0	3.21383e-06	7.01453e-06	0.408505	0.0876847	2.49449e-06	6.52206e-06	0.415408	0.0881822
Free.Cholesterol.to.Total.Lipids.in.Large.HDL.percentage...Instance.0	9.15078e-16	4.24939e-15	0.620489	0.0770945	1.05401e-11	4.64135e-11	0.533502	0.0783936
Free.Cholesterol.to.Total.Lipids.in.Large.LDL.percentage...Instance.0	1.94747e-12	6.7891e-12	0.617031	0.0875792	6.10316e-12	2.77378e-11	0.629087	0.0913845
Free.Cholesterol.to.Total.Lipids.in.Large.VLDL.percentage...Instance.0	1.08476e-06	2.49794e-06	-0.560809	0.114966	2.6143e-06	6.76484e-06	-0.539172	0.114688
Free.Cholesterol.to.Total.Lipids.in.Medium.HDL.percentage...Instance.0	8.04972e-35	3.91922e-33	1.49445	0.121031	4.45246e-28	1.11757e-26	1.37361	0.124723
Free.Cholesterol.to.Total.Lipids.in.Medium.LDL.percentage...Instance.0	7.66119e-08	1.90392e-07	0.500109	0.0929885	2.05015e-08	6.59729e-08	0.537805	0.0958415
Free.Cholesterol.to.Total.Lipids.in.Medium.VLDL.percentage...Instance.0	0.258352	0.304443	0.120425	0.106538	0.979731	0.979731	0.00281197	0.110681
Free.Cholesterol.to.Total.Lipids.in.Small.HDL.percentage...Instance.0	0.917792	0.929298	0.0128927	0.124907	0.0583585	0.073608	-0.242739	0.128218
Free.Cholesterol.to.Total.Lipids.in.Small.LDL.percentage...Instance.0	2.95955e-07	7.14276e-07	0.475866	0.0927825	4.61669e-07	1.3168e-06	0.47226	0.0936227
Free.Cholesterol.to.Total.Lipids.in.Small.VLDL.percentage...Instance.0	8.65662e-06	1.81068e-05	0.553886	0.124465	0.00107846	0.00187982	0.426649	0.130474
Free.Cholesterol.to.Total.Lipids.in.Very.Large.HDL.percentage...Instance.0	0.000426429	0.000759105	-0.272665	0.0773711	0.00547709	0.00843404	-0.215393	0.0775342
Free.Cholesterol.to.Total.Lipids.in.Very.Large.VLDL.percentage...Instance.0	1.22462e-05	2.5195e-05	-0.64117	0.146554	4.53626e-06	1.12733e-05	-0.686331	0.149617
Free.Cholesterol.to.Total.Lipids.in.Very.Small.VLDL.percentage...Instance.0	0.0153407	0.0236227	0.231069	0.0953028	0.0555487	0.0707753	0.185099	0.0966706
Glucose...Instance.0	3.62573e-11	1.12353e-10	0.308784	0.0466114	0.00330512	0.00541938	0.172083	0.0585631
Glucose.lactate...Instance.0	6.05645e-14	2.41297e-13	0.349228	0.046467	3.86315e-05	8.65759e-05	0.241852	0.0587446
Glutamine...Instance.0	1.26581e-13	4.88799e-13	-0.767979	0.103527	5.9604e-12	2.77048e-11	-0.725715	0.105369
Glycine...Instance.0	1.24182e-57	7.79243e-56	-2.23623	0.139018	1.18759e-60	9.93614e-59	-2.3229	0.140612
Glycoprotein.Acetyls...Instance.0	1.02754e-17	5.48749e-17	-0.948187	0.110463	1.24767e-17	8.94759e-17	-0.980818	0.114564
HDL.Cholesterol...Instance.0	2.91835e-28	4.30886e-27	1.55425	0.140635	3.33698e-26	5.58388e-25	1.54325	0.145401
Histidine...Instance.0	9.31142e-16	4.24939e-15	-0.982888	0.122154	6.36972e-18	4.70235e-17	-1.04042	0.120434
Isoleucine...Instance.0	1.96183e-23	1.64139e-22	-1.06031	0.106081	3.10606e-29	9.74528e-28	-1.1858	0.105377
Lactate...Instance.0	4.09866e-10	1.14307e-09	0.644719	0.103068	4.29221e-09	1.47582e-08	0.599271	0.101973
LDL.Cholesterol...Instance.0	2.31796e-12	7.86226e-12	0.931865	0.132725	2.71485e-05	6.1948e-05	0.57076	0.135968
Leucine...Instance.0	6.739e-11	2.01711e-10	-0.688623	0.105421	5.30271e-16	3.169e-15	-0.852307	0.105025
Linoleic.Acid...Instance.0	1.48388e-05	2.97963e-05	0.544749	0.125727	0.147288	0.176887	0.185679	0.128119
Linoleic.Acid.to.Total.Fatty.Acids.percentage...Instance.0	0.00486122	0.00808056	0.308729	0.109611	0.106494	0.13039	0.188171	0.116567
Monounsaturated.Fatty.Acids...Instance.0	0.0326169	0.0467819	-0.215692	0.100932	0.000459053	0.000841039	-0.359123	0.102474
Monounsaturated.Fatty.Acids.to.Total.Fatty.Acids.percentage...Instance.0	3.3131e-25	3.32635e-24	-1.0774	0.103644	1.16775e-26	2.25466e-25	-1.17338	0.109537
Omega.3.Fatty.Acids...Instance.0	0.605458	0.657879	0.0622399	0.120484	0.308767	0.342293	-0.121268	0.119141
Omega.3.Fatty.Acids.to.Total.Fatty.Acids.percentage...Instance.0	0.409802	0.461257	-0.100372	0.121771	0.151475	0.181048	-0.174232	0.121464
Omega.6.Fatty.Acids...Instance.0	5.13064e-08	1.28779e-07	0.678813	0.12455	0.00691165	0.0105782	0.338975	0.125476
Omega.6.Fatty.Acids.to.Omega.3.Fatty.Acids.ratio...Instance.0	0.200027	0.243722	0.162729	0.126979	0.160728	0.191197	0.178571	0.127304
Omega.6.Fatty.Acids.to.Total.Fatty.Acids.percentage...Instance.0	0.00585208	0.0095359	0.273009	0.0990442	0.00302165	0.0049897	0.304959	0.102814
Phenylalanine...Instance.0	1.58536e-58	1.32642e-56	-1.87815	0.115827	5.07558e-56	3.18493e-54	-1.81009	0.114207
Phosphatidylcholines...Instance.0	9.92263e-22	7.54721e-21	1.19303	0.124329	3.15265e-13	1.68365e-12	0.905751	0.124148
Phosphoglycerides...Instance.0	5.5343e-19	3.38807e-18	1.08401	0.121588	3.02395e-11	1.20478e-10	0.804508	0.120952
Phospholipids.in.Chylomicrons.and.Extremely.Large.VLDL...Instance.0	0.108387	0.143185	-0.168668	0.10505	0.0101478	0.0149829	-0.275261	0.107058
Phospholipids.in.HDL...Instance.0	6.21655e-26	6.78415e-25	1.41376	0.133944	5.90259e-23	5.9262e-22	1.32642	0.13419
Phospholipids.in.IDL...Instance.0	4.67698e-10	1.29002e-09	0.865579	0.138835	8.15359e-05	0.000176427	0.576654	0.146316
Phospholipids.in.Large.HDL...Instance.0	1.98179e-14	8.29049e-14	1.1338	0.147996	1.61574e-14	9.43141e-14	1.19017	0.154822
Phospholipids.in.Large.LDL...Instance.0	1.16128e-14	4.94037e-14	1.04573	0.135287	2.78384e-07	8.2205e-07	0.717908	0.139661
Phospholipids.in.Large.VLDL...Instance.0	0.0430003	0.0602965	-0.226436	0.11188	0.000214143	0.000422724	-0.424099	0.114534
Phospholipids.in.LDL...Instance.0	5.85485e-11	1.79216e-10	0.874879	0.133504	0.000162243	0.000336554	0.516635	0.13694
Phospholipids.in.Medium.HDL...Instance.0	2.61654e-25	2.73647e-24	1.29365	0.124176	1.30328e-22	1.25816e-21	1.20385	0.122786
Phospholipids.in.Medium.LDL...Instance.0	5.37899e-07	1.2737e-06	0.65072	0.129757	0.0273375	0.0370904	0.290964	0.131841
Phospholipids.in.Medium.VLDL...Instance.0	0.65393	0.704448	0.0576554	0.128603	0.0220099	0.0301885	-0.302315	0.131987
Phospholipids.in.Small.HDL...Instance.0	7.45409e-21	5.34565e-20	1.05385	0.112303	5.73885e-17	3.79066e-16	0.93268	0.111265
Phospholipids.in.Small.LDL...Instance.0	0.000126805	0.000237523	0.487849	0.12725	0.344843	0.376328	0.122741	0.129929
Phospholipids.in.Small.VLDL...Instance.0	0.223498	0.26814	-0.155218	0.127506	0.000127857	0.000267434	-0.49902	0.130232
Phospholipids.in.Very.Large.HDL...Instance.0	0.00234627	0.00397915	0.437675	0.143824	0.00515356	0.00813549	0.428126	0.153024
Phospholipids.in.Very.Large.VLDL...Instance.0	0.127395	0.163981	-0.166738	0.109368	0.00237546	0.00402866	-0.340398	0.111995
Phospholipids.in.Very.Small.VLDL...Instance.0	0.0354553	0.0505641	-0.265003	0.125991	6.44806e-05	0.000140736	-0.515327	0.128923
Phospholipids.in.VLDL...Instance.0	0.168288	0.20911	-0.161586	0.117278	0.000456451	0.000841039	-0.421123	0.120114
Phospholipids.to.Total.Lipids.in.Chylomicrons.and.Extremely.Large.VLDL.percentage...Instance.0	0.000130676	0.000242961	-0.525305	0.137283	0.000469699	0.000851931	-0.474626	0.135668
Phospholipids.to.Total.Lipids.in.IDL.percentage...Instance.0	5.37038e-17	2.64307e-16	-0.79924	0.0952568	4.08787e-13	2.09399e-12	-0.683076	0.0940812
Phospholipids.to.Total.Lipids.in.Large.HDL.percentage...Instance.0	1.45557e-05	2.94636e-05	-0.361031	0.0832436	0.00188987	0.00324903	-0.270001	0.0868818
Phospholipids.to.Total.Lipids.in.Large.LDL.percentage...Instance.0	0.913002	0.929298	0.00937028	0.085765	0.175055	0.207259	0.114707	0.0845785
Phospholipids.to.Total.Lipids.in.Large.VLDL.percentage...Instance.0	0.000201783	0.00036969	-0.459011	0.12346	1.66925e-05	3.91572e-05	-0.549991	0.127703
Phospholipids.to.Total.Lipids.in.Medium.HDL.percentage...Instance.0	6.44745e-18	3.51806e-17	-0.917501	0.106223	1.42116e-16	9.14645e-16	-0.913264	0.11037
Phospholipids.to.Total.Lipids.in.Medium.LDL.percentage...Instance.0	0.125538	0.163265	-0.164578	0.107424	0.74552	0.770064	-0.0347396	0.107036
Phospholipids.to.Total.Lipids.in.Medium.VLDL.percentage...Instance.0	0.895085	0.917006	-0.0135359	0.102642	0.102521	0.126141	-0.1734	0.106193
Phospholipids.to.Total.Lipids.in.Small.HDL.percentage...Instance.0	0.00649227	0.0103794	0.32071	0.117809	0.000115588	0.000245869	0.446856	0.11587
Phospholipids.to.Total.Lipids.in.Small.LDL.percentage...Instance.0	0.0897808	0.120508	-0.180557	0.106417	0.724776	0.753132	-0.0376699	0.106989
Phospholipids.to.Total.Lipids.in.Small.VLDL.percentage...Instance.0	9.55845e-05	0.000180389	0.495718	0.127015	0.0103324	0.0151431	0.339482	0.132357
Phospholipids.to.Total.Lipids.in.Very.Large.HDL.percentage...Instance.0	0.353881	0.400109	0.0743903	0.0802378	0.310927	0.342293	0.0812983	0.0802297
Phospholipids.to.Total.Lipids.in.Very.Large.VLDL.percentage...Instance.0	0.000511798	0.000904656	-0.44888	0.129158	3.46761e-05	7.84118e-05	-0.541156	0.130654
Phospholipids.to.Total.Lipids.in.Very.Small.VLDL.percentage...Instance.0	1.00404e-27	1.40008e-26	-1.09352	0.0999644	1.347e-24	1.53681e-23	-1.04478	0.101835
Polyunsaturated.Fatty.Acids...Instance.0	2.37243e-06	5.26974e-06	0.581591	0.123192	0.0495397	0.0637665	0.241988	0.123205
Polyunsaturated.Fatty.Acids.to.Monounsaturated.Fatty.Acids.ratio...Instance.0	6.75466e-10	1.82303e-09	0.695729	0.112639	1.85306e-10	6.83997e-10	0.76204	0.119471
Polyunsaturated.Fatty.Acids.to.Total.Fatty.Acids.percentage...Instance.0	0.015467	0.0236721	0.244508	0.10097	0.0159597	0.0226203	0.253814	0.10531
Pyruvate...Instance.0	0.941437	0.941437	-0.0082759	0.112651	0.377667	0.408597	0.0978227	0.110881
Remnant.Cholesterol..Non.HDL..Non.LDL..Cholesterol....Instance.0	2.50048e-05	4.98112e-05	0.577506	0.136968	0.121042	0.147484	0.222265	0.143349
Saturated.Fatty.Acids...Instance.0	3.70752e-05	7.32747e-05	0.427927	0.103702	0.0153122	0.0218373	0.253007	0.104322
Saturated.Fatty.Acids.to.Total.Fatty.Acids.percentage...Instance.0	8.34872e-20	5.37315e-19	0.922774	0.101136	3.88411e-19	3.0466e-18	0.902651	0.1008
Spectrometer.corrected.alanine...Instance.0	0.830818	0.85817	-0.0183487	0.085879	0.421831	0.452476	-0.0687434	0.0855788
Sphingomyelins...Instance.0	2.5338e-17	1.29793e-16	1.15497	0.13622	1.60366e-10	6.00773e-10	0.885974	0.13842
Total.Cholesterol...Instance.0	1.25881e-18	7.52287e-18	1.18805	0.134648	6.96683e-10	2.4981e-09	0.858543	0.139109
Total.Cholesterol.Minus.HDL.C...Instance.0	5.98918e-09	1.58241e-08	0.788974	0.135535	0.00249375	0.00420088	0.424954	0.140494
Total.Cholines...Instance.0	6.34289e-22	4.9752e-21	1.21535	0.126047	3.37751e-13	1.76616e-12	0.919443	0.126186
Total.Concentration.of.Branched.Chain.Amino.Acids..Leucine...Isoleucine...Valine....Instance.0	8.89786e-08	2.18957e-07	-0.569161	0.106363	5.8448e-12	2.76801e-11	-0.736994	0.106964
Total.Concentration.of.Lipoprotein.Particles...Instance.0	1.73926e-32	5.45692e-31	1.48612	0.124863	8.2915e-25	9.91032e-24	1.28189	0.124376
Total.Esterified.Cholesterol...Instance.0	3.72646e-21	2.75101e-20	1.27172	0.13447	6.18852e-12	2.77378e-11	0.955304	0.138813
Total.Fatty.Acids...Instance.0	0.0225232	0.0340561	0.244484	0.107149	0.762452	0.784326	0.0325313	0.107624
Total.Free.Cholesterol...Instance.0	2.31046e-12	7.86226e-12	0.945346	0.134636	2.32103e-05	5.34477e-05	0.589791	0.139327
Total.Lipids.in.Chylomicrons.and.Extremely.Large.VLDL...Instance.0	0.483618	0.537116	-0.0709811	0.101327	0.093308	0.115942	-0.173034	0.103099
Total.Lipids.in.HDL...Instance.0	1.17627e-26	1.34202e-25	1.46738	0.13699	1.61749e-23	1.69162e-22	1.3879	0.138588
Total.Lipids.in.IDL...Instance.0	2.15587e-13	7.95768e-13	1.0236	0.139324	3.99308e-07	1.15203e-06	0.74477	0.146839
Total.Lipids.in.Large.HDL...Instance.0	1.19401e-12	4.22108e-12	1.05707	0.148601	1.33786e-12	6.58437e-12	1.11501	0.157095
Total.Lipids.in.Large.LDL...Instance.0	1.75771e-13	6.58485e-13	0.989451	0.134176	3.63833e-06	9.1322e-06	0.638066	0.137718
Total.Lipids.in.Large.VLDL...Instance.0	0.261704	0.306952	-0.122116	0.108797	0.00391049	0.00629188	-0.320404	0.111026
Total.Lipids.in.LDL...Instance.0	1.07637e-10	3.14149e-10	0.853387	0.132075	0.000292421	0.000560287	0.489461	0.1351
Total.Lipids.in.Lipoprotein.Particles...Instance.0	2.10246e-10	5.92942e-10	0.77076	0.121208	0.000215573	0.000422724	0.453744	0.122596
Total.Lipids.in.Medium.HDL...Instance.0	1.10417e-27	1.45867e-26	1.38765	0.126953	6.87075e-25	8.62279e-24	1.30317	0.126217
Total.Lipids.in.Medium.LDL...Instance.0	4.84615e-07	1.15846e-06	0.645389	0.128181	0.0261684	0.0356972	0.290123	0.130453
Total.Lipids.in.Medium.VLDL...Instance.0	0.86138	0.886092	0.0210593	0.1206	0.0173357	0.0243088	-0.292573	0.122939
Total.Lipids.in.Small.HDL...Instance.0	1.42901e-20	9.96339e-20	1.04977	0.112701	4.83637e-16	2.9608e-15	0.908956	0.11185
Total.Lipids.in.Small.LDL...Instance.0	5.6985e-05	0.000110025	0.51386	0.127624	0.277037	0.313226	0.14193	0.130564
Total.Lipids.in.Small.VLDL...Instance.0	0.0103888	0.0162975	-0.310063	0.120976	1.43936e-06	3.84341e-06	-0.593737	0.123135
Total.Lipids.in.Very.Large.HDL...Instance.0	0.000425761	0.000759105	0.505587	0.143448	0.00195016	0.00332986	0.474854	0.153259
Total.Lipids.in.Very.Large.VLDL...Instance.0	0.301142	0.346727	-0.110132	0.106508	0.0121364	0.0176083	-0.273439	0.109004
Total.Lipids.in.Very.Small.VLDL...Instance.0	0.545574	0.597987	-0.0784024	0.129715	0.00841738	0.0126513	-0.350768	0.133105
Total.Lipids.in.VLDL...Instance.0	0.33619	0.383562	-0.10707	0.111327	0.0037871	0.00613265	-0.32938	0.113739
Total.Phospholipids.in.Lipoprotein.Particles...Instance.0	5.26106e-18	2.9345e-17	1.08161	0.124885	3.06429e-10	1.11469e-09	0.790891	0.125525
Total.Triglycerides...Instance.0	0.195684	0.239593	-0.134441	0.103894	0.00547345	0.00843404	-0.293985	0.105817
Triglycerides.in.Chylomicrons.and.Extremely.Large.VLDL...Instance.0	0.785643	0.821652	-0.0265734	0.097704	0.241529	0.276821	-0.116199	0.0992108
Triglycerides.in.HDL...Instance.0	0.157398	0.19953	-0.157792	0.111596	0.0295859	0.0397116	-0.242526	0.111463
Triglycerides.in.IDL...Instance.0	0.00159502	0.00272347	-0.35649	0.112902	6.65467e-06	1.59078e-05	-0.512712	0.113774
Triglycerides.in.Large.HDL...Instance.0	0.737704	0.777999	-0.0406372	0.12134	0.368487	0.400391	-0.107609	0.119652
Triglycerides.in.Large.LDL...Instance.0	0.0789644	0.10656	-0.196031	0.111579	0.00104975	0.00184257	-0.369289	0.11267
Triglycerides.in.Large.VLDL...Instance.0	0.798814	0.83196	-0.0263062	0.103207	0.0572931	0.0726291	-0.199609	0.104989
Triglycerides.in.LDL...Instance.0	0.0510466	0.0711817	-0.21164	0.108462	0.000451842	0.000840091	-0.385255	0.109799
Triglycerides.in.Medium.HDL...Instance.0	0.626911	0.678253	-0.0548395	0.112817	0.284239	0.319928	-0.1206	0.112616
Triglycerides.in.Medium.LDL...Instance.0	0.030615	0.0446766	-0.228572	0.105708	0.00018136	0.000367108	-0.401532	0.107224
Triglycerides.in.Medium.VLDL...Instance.0	0.351942	0.399717	-0.10114	0.108651	0.00414455	0.00662601	-0.316401	0.110341
Triglycerides.in.Small.HDL...Instance.0	0.0056758	0.00931128	-0.310715	0.112316	0.000205494	0.000409358	-0.427506	0.115129
Triglycerides.in.Small.LDL...Instance.0	0.0259604	0.0387861	-0.22769	0.102237	0.000170646	0.000351084	-0.390582	0.103876
Triglycerides.in.Small.VLDL...Instance.0	0.000345415	0.000628254	-0.391689	0.109422	2.39298e-07	7.15046e-07	-0.574474	0.111143
Triglycerides.in.Very.Large.HDL...Instance.0	0.0326028	0.0467819	-0.231854	0.108486	0.000424173	0.000794532	-0.38114	0.108109
Triglycerides.in.Very.Large.VLDL...Instance.0	0.463205	0.516731	-0.0751878	0.102491	0.0421221	0.0553542	-0.212957	0.104775
Triglycerides.in.Very.Small.VLDL...Instance.0	2.49403e-06	5.49124e-06	-0.514176	0.109148	2.16161e-09	7.53563e-09	-0.662114	0.110543
Triglycerides.in.VLDL...Instance.0	0.273855	0.31823	-0.113098	0.103354	0.00962601	0.0142966	-0.272851	0.105373
Triglycerides.to.Phosphoglycerides.ratio...Instance.0	2.35928e-11	7.49593e-11	-0.699176	0.104541	5.58103e-14	3.11297e-13	-0.814998	0.108286
Triglycerides.to.Total.Lipids.in.Chylomicrons.and.Extremely.Large.VLDL.percentage...Instance.0	0.041233	0.0581432	0.268931	0.131738	0.0463995	0.0600324	0.258591	0.129818
Triglycerides.to.Total.Lipids.in.IDL.percentage...Instance.0	4.66231e-24	4.17942e-23	-0.863248	0.0851512	2.7822e-21	2.32778e-20	-0.842866	0.0888347
Triglycerides.to.Total.Lipids.in.Large.HDL.percentage...Instance.0	5.12665e-31	1.16981e-29	-0.963735	0.0829873	1.977e-29	7.08895e-28	-0.939366	0.0831799
Triglycerides.to.Total.Lipids.in.Large.LDL.percentage...Instance.0	2.90263e-14	1.1751e-13	-0.581601	0.0764094	3.33298e-11	1.30715e-10	-0.516263	0.0777845
Triglycerides.to.Total.Lipids.in.Large.VLDL.percentage...Instance.0	4.06168e-08	1.02978e-07	0.631587	0.115009	4.77294e-09	1.61893e-08	0.672811	0.114832
Triglycerides.to.Total.Lipids.in.Medium.HDL.percentage...Instance.0	1.45107e-23	1.25593e-22	-1.11063	0.110782	3.23373e-25	4.50925e-24	-1.17612	0.113116
Triglycerides.to.Total.Lipids.in.Medium.LDL.percentage...Instance.0	7.69468e-11	2.27219e-10	-0.560086	0.0860061	6.07941e-08	1.88387e-07	-0.472036	0.087095
Triglycerides.to.Total.Lipids.in.Medium.VLDL.percentage...Instance.0	0.0959199	0.127386	-0.181749	0.109153	0.508408	0.53171	-0.0757387	0.114523
Triglycerides.to.Total.Lipids.in.Small.HDL.percentage...Instance.0	8.14787e-20	5.37315e-19	-1.02783	0.112618	1.64858e-22	1.53257e-21	-1.13795	0.116349
Triglycerides.to.Total.Lipids.in.Small.LDL.percentage...Instance.0	1.09955e-07	2.6795e-07	-0.483048	0.0909252	9.09953e-07	2.48259e-06	-0.453855	0.0923846
Triglycerides.to.Total.Lipids.in.Small.VLDL.percentage...Instance.0	0.0217992	0.0331612	-0.271899	0.118519	0.198037	0.230127	-0.158055	0.122787
Triglycerides.to.Total.Lipids.in.Very.Large.HDL.percentage...Instance.0	7.7036e-07	1.79037e-06	-0.331625	0.0670589	5.73667e-07	1.61787e-06	-0.335421	0.0670505
Triglycerides.to.Total.Lipids.in.Very.Large.VLDL.percentage...Instance.0	0.00113896	0.00195807	0.492512	0.151332	0.000268554	0.000518515	0.565813	0.155232
Triglycerides.to.Total.Lipids.in.Very.Small.VLDL.percentage...Instance.0	1.11669e-08	2.88957e-08	-0.574219	0.10046	8.43692e-08	2.58252e-07	-0.572467	0.106789
Tyrosine...Instance.0	0.918191	0.929298	0.0110401	0.107483	0.774183	0.793143	0.0305483	0.106472
Valine...Instance.0	0.0287089	0.0421399	-0.234032	0.106975	0.000296368	0.000563548	-0.393469	0.108708
VLDL.Cholesterol...Instance.0	0.93012	0.937591	-0.0114982	0.131115	0.00930837	0.0139071	-0.352496	0.135527
3.Hydroxybutyrate...Instance.0	0.460909	0.516465	0.102413	0.138889	0.726127	0.753132	0.0480609	0.137203

## Sheet: Table S7
Table S7: Associations between lifestyles and metabolic biomarkers in observational analysis
		Model 1				Model 2				Model 3
Exposure	Mediator	P value	P value after FDR correction	Beta	SE	P value	P value after FDR correction	Beta	SE	P value	P value after FDR correction	Beta	SE
Moderate alcohol intake	Acetate...Instance.0	0.00638874	0.0129949	-0.0631737	0.0231608	0.00510337	0.017125	-0.0648385	0.0231487	0.00450332	0.0159652	-0.0678899	0.0238951
Moderate alcohol intake	Acetoacetate...Instance.0	0.95863	0.974155	0.00112537	0.0216945	0.930433	0.954778	0.00187853	0.0215178	0.608944	0.718932	0.0117289	0.0229261
Moderate alcohol intake	Acetone...Instance.0	0.453429	0.535832	-0.0149821	0.0199832	0.36985	0.493265	-0.0178656	0.0199217	0.538792	0.664881	-0.0129726	0.0211053
Moderate alcohol intake	Alanine...Instance.0	0.976713	0.984558	0.000814172	0.0278915	0.981673	0.987854	-0.000634279	0.0276103	0.818105	0.878996	0.00664412	0.028889
Moderate alcohol intake	Albumin...Instance.0	0.750376	0.800104	0.00715933	0.0225029	0.87223	0.911748	-0.00348677	0.0216798	0.698668	0.78569	-0.0087411	0.0225792
Moderate alcohol intake	Apolipoprotein.A1...Instance.0	0.0624284	0.100486	-0.0353107	0.0189495	0.0141599	0.0394904	-0.045543	0.0185621	0.0359567	0.0854654	-0.0406067	0.0193579
Moderate alcohol intake	Apolipoprotein.B...Instance.0	0.190524	0.262179	-0.0241829	0.0184728	0.189002	0.301012	-0.0229543	0.0174742	0.200084	0.320697	-0.0235557	0.0183829
Moderate alcohol intake	Apolipoprotein.B.to.Apolipoprotein.A1.ratio...Instance.0	0.544211	0.621461	-0.0113682	0.0187447	0.769309	0.834256	-0.00521783	0.017791	0.682615	0.773877	-0.00761112	0.0186133
Moderate alcohol intake	Average.Diameter.for.HDL.Particles...Instance.0	0.442113	0.526925	-0.0144146	0.018753	0.119591	0.208454	-0.0270248	0.0173614	0.231735	0.357533	-0.0216215	0.0180786
Moderate alcohol intake	Average.Diameter.for.LDL.Particles...Instance.0	0.6555	0.722893	-0.0103733	0.0232509	0.389725	0.50851	-0.0194402	0.0226011	0.376964	0.518132	-0.0207104	0.0234403
Moderate alcohol intake	Average.Diameter.for.VLDL.Particles...Instance.0	0.785876	0.830198	-0.00668489	0.0246062	0.83939	0.887485	0.00468982	0.0231393	0.55735	0.677785	0.0142147	0.0242241
Moderate alcohol intake	Cholesterol.in.Chylomicrons.and.Extremely.Large.VLDL...Instance.0	0.103437	0.156213	-0.0362719	0.0222726	0.207616	0.320885	-0.026889	0.0213368	0.476114	0.612216	-0.0159613	0.022399
Moderate alcohol intake	Cholesterol.in.IDL...Instance.0	0.146077	0.209726	-0.0258008	0.0177493	0.0701856	0.139593	-0.0298132	0.0164634	0.062811	0.132484	-0.0322345	0.0173237
Moderate alcohol intake	Cholesterol.in.Large.HDL...Instance.0	0.848505	0.883713	-0.00324729	0.0169988	0.299876	0.418625	-0.0161144	0.0155433	0.385393	0.525155	-0.0140458	0.016181
Moderate alcohol intake	Cholesterol.in.Large.LDL...Instance.0	0.341888	0.425242	-0.0175621	0.0184771	0.228985	0.34493	-0.0212768	0.0176858	0.174067	0.288579	-0.0252646	0.0185859
Moderate alcohol intake	Cholesterol.in.Large.VLDL...Instance.0	0.312269	0.396257	-0.0208439	0.020627	0.50089	0.607947	-0.0132516	0.0196871	0.783548	0.854346	-0.00564868	0.0205627
Moderate alcohol intake	Cholesterol.in.Medium.HDL...Instance.0	0.202937	0.275039	-0.0241025	0.0189292	0.0572947	0.119841	-0.0350174	0.0184182	0.0864613	0.166425	-0.0329177	0.0191993
Moderate alcohol intake	Cholesterol.in.Medium.LDL...Instance.0	0.573227	0.646943	-0.0108628	0.0192836	0.569022	0.669281	-0.0105804	0.0185781	0.491825	0.627577	-0.0134303	0.0195369
Moderate alcohol intake	Cholesterol.in.Medium.VLDL...Instance.0	0.2765	0.359593	-0.0190845	0.0175366	0.258113	0.373825	-0.0186078	0.0164537	0.224153	0.351048	-0.0210731	0.0173351
Moderate alcohol intake	Cholesterol.in.Small.HDL...Instance.0	0.446061	0.53012	-0.0164305	0.0215616	0.337167	0.456959	-0.0204819	0.0213394	0.288801	0.423417	-0.0237453	0.0223841
Moderate alcohol intake	Cholesterol.in.Small.LDL...Instance.0	0.710174	0.767012	-0.00709042	0.0190792	0.70509	0.784475	-0.0069181	0.0182793	0.626752	0.72966	-0.00935118	0.0192285
Moderate alcohol intake	Cholesterol.in.Small.VLDL...Instance.0	0.0650027	0.104083	-0.0339759	0.018411	0.0911281	0.171093	-0.0296838	0.0175684	0.108826	0.198801	-0.029588	0.0184507
Moderate alcohol intake	Cholesterol.in.Very.Large.HDL...Instance.0	0.98884	0.991841	-0.000249076	0.0178061	0.459963	0.572105	-0.0119543	0.0161778	0.526807	0.655488	-0.0106575	0.016839
Moderate alcohol intake	Cholesterol.in.Very.Large.VLDL...Instance.0	0.19258	0.263851	-0.0270422	0.0207528	0.344525	0.462932	-0.0186493	0.0197285	0.620982	0.72496	-0.0102158	0.0206599
Moderate alcohol intake	Cholesterol.in.Very.Small.VLDL...Instance.0	0.00085506	0.0021	-0.059558	0.0178575	0.000402767	0.00203641	-0.0589302	0.0166504	0.000983892	0.0045564	-0.0578183	0.0175419
Moderate alcohol intake	Cholesterol.to.Total.Lipids.in.Chylomicrons.and.Extremely.Large.VLDL.percentage...Instance.0	0.32218	0.406368	0.0175073	0.0176836	0.485729	0.593738	0.0122213	0.0175306	0.598918	0.713142	0.00977808	0.0185905
Moderate alcohol intake	Cholesterol.to.Total.Lipids.in.IDL.percentage...Instance.0	0.104719	0.15758	0.0442061	0.0272453	0.204749	0.318414	0.0326567	0.0257503	0.444182	0.585554	0.0204199	0.0266864
Moderate alcohol intake	Cholesterol.to.Total.Lipids.in.Large.HDL.percentage...Instance.0	0.839146	0.876876	0.00611425	0.0301209	0.722562	0.796348	-0.0101867	0.0286913	0.54902	0.674188	-0.0177812	0.0296725
Moderate alcohol intake	Cholesterol.to.Total.Lipids.in.Large.LDL.percentage...Instance.0	0.351833	0.434328	0.0331133	0.0355645	0.602219	0.697862	0.0180994	0.0347247	0.912162	0.942192	-0.00377068	0.034181
Moderate alcohol intake	Cholesterol.to.Total.Lipids.in.Large.VLDL.percentage...Instance.0	0.126212	0.184611	-0.0318267	0.020811	0.120705	0.209696	-0.0316235	0.0203769	0.0618509	0.130899	-0.0396085	0.0212087
Moderate alcohol intake	Cholesterol.to.Total.Lipids.in.Medium.HDL.percentage...Instance.0	0.0218966	0.038979	0.0517252	0.0225632	0.0831551	0.158121	0.0370748	0.0213958	0.290331	0.425165	0.0235344	0.0222559
Moderate alcohol intake	Cholesterol.to.Total.Lipids.in.Medium.LDL.percentage...Instance.0	0.356342	0.439301	0.0286164	0.031024	0.441777	0.555289	0.0233053	0.0302973	0.966758	0.98044	0.00126746	0.0304122
Moderate alcohol intake	Cholesterol.to.Total.Lipids.in.Medium.VLDL.percentage...Instance.0	0.889492	0.918776	0.00314898	0.0226627	0.827636	0.879494	-0.00459838	0.0211187	0.440682	0.581552	-0.0170296	0.0220856
Moderate alcohol intake	Cholesterol.to.Total.Lipids.in.Small.HDL.percentage...Instance.0	0.000484485	0.00125626	0.0786263	0.022528	0.00156749	0.00636634	0.0697235	0.0220461	0.0305902	0.0748358	0.0499823	0.0231116
Moderate alcohol intake	Cholesterol.to.Total.Lipids.in.Small.LDL.percentage...Instance.0	0.532803	0.609543	0.0169215	0.0271286	0.636799	0.726529	0.0124471	0.0263603	0.818762	0.878996	-0.00625278	0.0272877
Moderate alcohol intake	Cholesterol.to.Total.Lipids.in.Small.VLDL.percentage...Instance.0	0.577715	0.651422	-0.0120726	0.0216844	0.492922	0.60037	-0.0141457	0.0206299	0.196659	0.317233	-0.0279122	0.0216171
Moderate alcohol intake	Cholesterol.to.Total.Lipids.in.Very.Large.HDL.percentage...Instance.0	0.00146722	0.00341627	0.0965819	0.0303542	0.00126102	0.00528465	0.0972342	0.0301456	0.0169296	0.0477453	0.075924	0.0317859
Moderate alcohol intake	Cholesterol.to.Total.Lipids.in.Very.Large.VLDL.percentage...Instance.0	0.184542	0.254786	0.0216959	0.0163499	0.296189	0.414863	0.0161765	0.0154846	0.527002	0.655488	0.0103371	0.0163404
Moderate alcohol intake	Cholesterol.to.Total.Lipids.in.Very.Small.VLDL.percentage...Instance.0	0.925187	0.949022	0.00227288	0.0242041	0.789663	0.846213	-0.00592685	0.0222184	0.408399	0.548759	-0.0191312	0.0231403
Moderate alcohol intake	Cholesteryl.Esters.in.Chylomicrons.and.Extremely.Large.VLDL...Instance.0	0.120838	0.177786	-0.0333647	0.0215065	0.236821	0.35218	-0.0243437	0.0205774	0.498751	0.633535	-0.0146095	0.0215964
Moderate alcohol intake	Cholesteryl.Esters.in.HDL...Instance.0	0.584321	0.658245	-0.00976759	0.0178534	0.179152	0.286571	-0.0227026	0.0168987	0.204967	0.326853	-0.0222969	0.0175898
Moderate alcohol intake	Cholesteryl.Esters.in.IDL...Instance.0	0.166386	0.233573	-0.0245482	0.0177372	0.0802468	0.153287	-0.0288147	0.0164712	0.0760582	0.151273	-0.0307615	0.0173382
Moderate alcohol intake	Cholesteryl.Esters.in.Large.HDL...Instance.0	0.979363	0.985646	-0.000440644	0.0170346	0.384683	0.504469	-0.0135164	0.0155481	0.460282	0.598475	-0.0119524	0.0161867
Moderate alcohol intake	Cholesteryl.Esters.in.Large.LDL...Instance.0	0.305328	0.389813	-0.0191272	0.0186585	0.211995	0.325248	-0.0223789	0.0179294	0.174868	0.289516	-0.0255634	0.0188407
Moderate alcohol intake	Cholesteryl.Esters.in.Large.VLDL...Instance.0	0.301021	0.386279	-0.0201392	0.0194715	0.467292	0.58007	-0.0135196	0.0185986	0.678077	0.769428	-0.00806698	0.0194339
Moderate alcohol intake	Cholesteryl.Esters.in.LDL...Instance.0	0.351045	0.434328	-0.0176927	0.0189713	0.290492	0.409167	-0.0192894	0.0182476	0.258825	0.389091	-0.0216624	0.0191833
Moderate alcohol intake	Cholesteryl.Esters.in.Medium.HDL...Instance.0	0.257827	0.338445	-0.0215388	0.019034	0.0783523	0.15128	-0.032557	0.0184932	0.105489	0.194689	-0.0312097	0.0192778
Moderate alcohol intake	Cholesteryl.Esters.in.Medium.LDL...Instance.0	0.450089	0.532888	-0.0147726	0.0195588	0.4771	0.585907	-0.013383	0.0188229	0.467095	0.603712	-0.0143845	0.0197796
Moderate alcohol intake	Cholesteryl.Esters.in.Medium.VLDL...Instance.0	0.373773	0.458091	-0.0155263	0.0174559	0.302256	0.4203	-0.0167522	0.0162382	0.198101	0.31874	-0.0220258	0.0171133
Moderate alcohol intake	Cholesteryl.Esters.in.Small.HDL...Instance.0	0.743344	0.794631	-0.00706181	0.021567	0.613098	0.706623	-0.0107639	0.0212865	0.462903	0.598993	-0.0163946	0.0223329
Moderate alcohol intake	Cholesteryl.Esters.in.Small.LDL...Instance.0	0.515803	0.593339	-0.0125745	0.0193499	0.542749	0.643201	-0.0112764	0.0185261	0.550107	0.674863	-0.0116377	0.0194734
Moderate alcohol intake	Cholesteryl.Esters.in.Small.VLDL...Instance.0	0.0357914	0.0613637	-0.0384785	0.0183272	0.0575495	0.119975	-0.0332185	0.0174899	0.0760471	0.151273	-0.032576	0.0183603
Moderate alcohol intake	Cholesteryl.Esters.in.Very.Large.HDL...Instance.0	0.940976	0.958542	0.00129839	0.0175351	0.494565	0.601433	-0.0108692	0.0159118	0.565443	0.686297	-0.00951987	0.0165622
Moderate alcohol intake	Cholesteryl.Esters.in.Very.Large.VLDL...Instance.0	0.254648	0.33605	-0.0220623	0.0193667	0.428546	0.54149	-0.0145256	0.0183472	0.647545	0.749248	-0.00878774	0.0192213
Moderate alcohol intake	Cholesteryl.Esters.in.Very.Small.VLDL...Instance.0	0.00160852	0.00369048	-0.0559142	0.017722	0.00058869	0.00276626	-0.0563531	0.0163927	0.0011026	0.00501363	-0.0563816	0.0172747
Moderate alcohol intake	Cholesteryl.Esters.in.VLDL...Instance.0	0.0370253	0.0628778	-0.0378338	0.0181395	0.0484276	0.104427	-0.0337185	0.017083	0.0760092	0.151273	-0.0319162	0.0179861
Moderate alcohol intake	Cholesteryl.Esters.to.Total.Lipids.in.Chylomicrons.and.Extremely.Large.VLDL.percentage...Instance.0	0.3106	0.394538	0.0166162	0.0163867	0.424801	0.537967	0.0130028	0.0162912	0.582632	0.701058	0.0095637	0.0174024
Moderate alcohol intake	Cholesteryl.Esters.to.Total.Lipids.in.IDL.percentage...Instance.0	0.0716723	0.113143	0.0469251	0.0260499	0.165295	0.268493	0.0343563	0.0247601	0.275882	0.408293	0.0279974	0.0256934
Moderate alcohol intake	Cholesteryl.Esters.to.Total.Lipids.in.Large.HDL.percentage...Instance.0	0.448757	0.531813	0.0223445	0.0294972	0.833138	0.883098	0.0059264	0.0281295	0.883791	0.924298	-0.00425745	0.0291271
Moderate alcohol intake	Cholesteryl.Esters.to.Total.Lipids.in.Large.LDL.percentage...Instance.0	0.562336	0.637906	0.0205791	0.0355184	0.730605	0.801512	0.0121787	0.0353693	0.993699	0.998541	-0.000272353	0.0344868
Moderate alcohol intake	Cholesteryl.Esters.to.Total.Lipids.in.Large.VLDL.percentage...Instance.0	0.441391	0.526564	-0.0153666	0.0199599	0.322959	0.439603	-0.0189685	0.0191904	0.175834	0.289977	-0.0271351	0.0200439
Moderate alcohol intake	Cholesteryl.Esters.to.Total.Lipids.in.Medium.HDL.percentage...Instance.0	0.00842139	0.0165916	0.0617123	0.0234191	0.0298848	0.0721257	0.0486377	0.0223943	0.160567	0.27042	0.0327648	0.023349
Moderate alcohol intake	Cholesteryl.Esters.to.Total.Lipids.in.Medium.LDL.percentage...Instance.0	0.302835	0.387744	-0.0258649	0.0251014	0.475494	0.585168	-0.0172308	0.0241466	0.532873	0.659522	-0.0154274	0.0247374
Moderate alcohol intake	Cholesteryl.Esters.to.Total.Lipids.in.Medium.VLDL.percentage...Instance.0	0.689806	0.751274	0.00896153	0.0224528	0.982599	0.987854	0.000454607	0.0208428	0.582098	0.701058	-0.0120045	0.0218129
Moderate alcohol intake	Cholesteryl.Esters.to.Total.Lipids.in.Small.HDL.percentage...Instance.0	0.000565565	0.00143681	0.07888	0.0228734	0.00122318	0.00517393	0.0727622	0.0224977	0.0257453	0.0654055	0.052541	0.0235574
Moderate alcohol intake	Cholesteryl.Esters.to.Total.Lipids.in.Small.LDL.percentage...Instance.0	0.199996	0.271409	-0.0299946	0.0234034	0.277497	0.394851	-0.0247078	0.022751	0.325153	0.46424	-0.023398	0.0237792
Moderate alcohol intake	Cholesteryl.Esters.to.Total.Lipids.in.Small.VLDL.percentage...Instance.0	0.14441	0.208077	-0.0329728	0.0225894	0.151373	0.249964	-0.0312644	0.0217902	0.0547932	0.118357	-0.0438766	0.0228438
Moderate alcohol intake	Cholesteryl.Esters.to.Total.Lipids.in.Very.Large.HDL.percentage...Instance.0	0.0175561	0.0320246	0.075338	0.0317188	0.0400953	0.0900171	0.0644839	0.0314097	0.141982	0.2451	0.0483565	0.0329279
Moderate alcohol intake	Cholesteryl.Esters.to.Total.Lipids.in.Very.Large.VLDL.percentage...Instance.0	0.0650206	0.104083	0.0304653	0.0165097	0.117665	0.206367	0.0246101	0.0157276	0.266428	0.397583	0.0185133	0.0166578
Moderate alcohol intake	Cholesteryl.Esters.to.Total.Lipids.in.Very.Small.VLDL.percentage...Instance.0	0.954367	0.970608	0.00137107	0.0239592	0.725985	0.797821	-0.00767247	0.0218914	0.37973	0.520264	-0.0200194	0.02279
Moderate alcohol intake	Citrate...Instance.0	0.872783	0.904175	0.00371734	0.0232148	0.839398	0.887485	0.00468564	0.0231198	0.763048	0.841498	0.00722706	0.0239713
Moderate alcohol intake	Clinical.LDL.Cholesterol...Instance.0	0.466847	0.547563	-0.0132785	0.0182487	0.373981	0.494048	-0.0154269	0.0173516	0.259985	0.390096	-0.0205749	0.0182647
Moderate alcohol intake	Concentration.of.Chylomicrons.and.Extremely.Large.VLDL.Particles...Instance.0	0.100045	0.151456	-0.0397085	0.0241424	0.195223	0.307976	-0.0300456	0.0231949	0.487958	0.624885	-0.0168967	0.0243615
Moderate alcohol intake	Concentration.of.HDL.Particles...Instance.0	0.155672	0.221256	-0.0281956	0.0198579	0.0543921	0.114919	-0.0376813	0.019586	0.0816121	0.15929	-0.0356282	0.0204575
Moderate alcohol intake	Concentration.of.IDL.Particles...Instance.0	0.0624537	0.100486	-0.0328742	0.0176436	0.0470147	0.102082	-0.0325017	0.0163623	0.0473036	0.104702	-0.0342184	0.0172489
Moderate alcohol intake	Concentration.of.Large.HDL.Particles...Instance.0	0.565941	0.640447	-0.00973292	0.0169547	0.149922	0.248585	-0.0224524	0.015593	0.243046	0.371979	-0.0189588	0.0162392
Moderate alcohol intake	Concentration.of.Large.LDL.Particles...Instance.0	0.289469	0.372599	-0.0193489	0.0182652	0.258252	0.373825	-0.0196424	0.0173736	0.249112	0.378952	-0.0210525	0.0182657
Moderate alcohol intake	Concentration.of.Large.VLDL.Particles...Instance.0	0.335536	0.419003	-0.0218318	0.0226691	0.525349	0.628516	-0.0137766	0.0216907	0.913282	0.942573	-0.00246602	0.0226443
Moderate alcohol intake	Concentration.of.LDL.Particles...Instance.0	0.326779	0.409774	-0.0182055	0.0185645	0.320975	0.438328	-0.017509	0.0176413	0.306932	0.445318	-0.0189577	0.0185546
Moderate alcohol intake	Concentration.of.Medium.HDL.Particles...Instance.0	0.0634822	0.10188	-0.0355952	0.0191787	0.0162849	0.043637	-0.0452534	0.0188335	0.0397116	0.0919521	-0.0404105	0.0196455
Moderate alcohol intake	Concentration.of.Medium.LDL.Particles...Instance.0	0.483707	0.562606	-0.0132733	0.0189516	0.537372	0.638639	-0.0111473	0.0180726	0.480966	0.617823	-0.0134039	0.0190188
Moderate alcohol intake	Concentration.of.Medium.VLDL.Particles...Instance.0	0.324828	0.408886	-0.0191177	0.0194162	0.411967	0.526488	-0.0152203	0.0185509	0.55262	0.676359	-0.0115463	0.0194429
Moderate alcohol intake	Concentration.of.Small.HDL.Particles...Instance.0	0.332491	0.416443	-0.0209929	0.0216612	0.269713	0.385963	-0.0236366	0.0214143	0.255605	0.385711	-0.0255424	0.0224667
Moderate alcohol intake	Concentration.of.Small.LDL.Particles...Instance.0	0.314321	0.398458	-0.0192556	0.0191363	0.352269	0.471822	-0.0169027	0.0181703	0.384717	0.525155	-0.0166126	0.0191109
Moderate alcohol intake	Concentration.of.Small.VLDL.Particles...Instance.0	0.17666	0.244982	-0.0280757	0.0207785	0.268464	0.385213	-0.0221206	0.0199887	0.451755	0.591809	-0.0157019	0.0208658
Moderate alcohol intake	Concentration.of.Very.Large.HDL.Particles...Instance.0	0.630034	0.699709	-0.00848588	0.0176168	0.218255	0.332819	-0.0198334	0.0161084	0.347436	0.4861	-0.0157699	0.0167833
Moderate alcohol intake	Concentration.of.Very.Large.VLDL.Particles...Instance.0	0.195646	0.266597	-0.0300082	0.0231879	0.342919	0.462738	-0.0210082	0.02215	0.698669	0.78569	-0.00896962	0.0231697
Moderate alcohol intake	Concentration.of.Very.Small.VLDL.Particles...Instance.0	0.000339321	0.00091188	-0.0678144	0.0189198	0.000349826	0.00181418	-0.0643983	0.0180068	0.00162145	0.00685156	-0.0596484	0.018919
Moderate alcohol intake	Concentration.of.VLDL.Particles...Instance.0	0.0494555	0.0820988	-0.0399548	0.0203348	0.0780587	0.150946	-0.0342798	0.0194527	0.178118	0.292206	-0.0274373	0.0203743
Moderate alcohol intake	Creatinine...Instance.0	0.708907	0.766304	0.00833491	0.0223257	0.379685	0.499481	0.0193686	0.022047	0.41815	0.558274	0.013566	0.0167551
Moderate alcohol intake	Degree.of.Unsaturation...Instance.0	1.11e-05	4.92244e-05	0.0982342	0.0223393	6.93e-05	0.000426331	0.0851699	0.0213986	0.000975016	0.00453202	0.0739525	0.0224197
Moderate alcohol intake	Docosahexaenoic.Acid...Instance.0	0.0587841	0.0955789	0.0375044	0.0198438	0.136461	0.23143	0.0291717	0.0195888	0.142259	0.245241	0.030096	0.0205078
Moderate alcohol intake	Docosahexaenoic.Acid.to.Total.Fatty.Acids.percentage...Instance.0	0.00120191	0.00286222	0.069624	0.0214941	0.00507031	0.0170845	0.0582673	0.0207871	0.0119646	0.0359193	0.0547464	0.02178
Moderate alcohol intake	Free.Cholesterol.in.Chylomicrons.and.Extremely.Large.VLDL...Instance.0	0.0901834	0.137856	-0.0392939	0.0231881	0.183555	0.293081	-0.0296024	0.022258	0.457131	0.596982	-0.0173797	0.0233722
Moderate alcohol intake	Free.Cholesterol.in.HDL...Instance.0	0.110833	0.165417	-0.0280567	0.0175951	0.0184121	0.0484428	-0.0396462	0.0168167	0.045916	0.102561	-0.0349527	0.0175079
Moderate alcohol intake	Free.Cholesterol.in.IDL...Instance.0	0.10767	0.161634	-0.0287458	0.0178671	0.0542258	0.114761	-0.0319442	0.0165925	0.0408958	0.0934867	-0.0356531	0.0174357
Moderate alcohol intake	Free.Cholesterol.in.Large.HDL...Instance.0	0.445369	0.529799	-0.0129683	0.0169923	0.110711	0.197643	-0.0249904	0.0156667	0.19407	0.313459	-0.0211872	0.016314
Moderate alcohol intake	Free.Cholesterol.in.Large.LDL...Instance.0	0.479974	0.559367	-0.012828	0.0181605	0.302898	0.4203	-0.0176983	0.0171781	0.188083	0.305362	-0.0237584	0.0180486
Moderate alcohol intake	Free.Cholesterol.in.Large.VLDL...Instance.0	0.335022	0.418778	-0.0209691	0.0217503	0.541581	0.643032	-0.0126609	0.0207406	0.881134	0.923057	-0.00323893	0.0216599
Moderate alcohol intake	Free.Cholesterol.in.LDL...Instance.0	0.69567	0.755902	-0.00719656	0.018397	0.517925	0.621411	-0.0113371	0.0175342	0.327508	0.466542	-0.0180533	0.018437
Moderate alcohol intake	Free.Cholesterol.in.Medium.HDL...Instance.0	0.0705862	0.11171	-0.0337835	0.0186825	0.0160271	0.0432558	-0.0440367	0.0182828	0.040891	0.0934867	-0.0389792	0.0190619
Moderate alcohol intake	Free.Cholesterol.in.Medium.LDL...Instance.0	0.975621	0.984248	0.000574918	0.018813	0.904909	0.935008	-0.00216876	0.018154	0.607368	0.718423	-0.0098187	0.0191081
Moderate alcohol intake	Free.Cholesterol.in.Medium.VLDL...Instance.0	0.227982	0.305681	-0.0222887	0.0184871	0.263528	0.380584	-0.0196424	0.017567	0.321619	0.460766	-0.0182906	0.0184534
Moderate alcohol intake	Free.Cholesterol.in.Small.HDL...Instance.0	0.0556157	0.0912981	-0.0412977	0.0215741	0.0329154	0.0775025	-0.0457798	0.021459	0.0635237	0.133538	-0.0416856	0.0224636
Moderate alcohol intake	Free.Cholesterol.in.Small.LDL...Instance.0	0.669492	0.735738	0.00812209	0.0190277	0.772047	0.835275	0.00531414	0.0183433	0.905414	0.936764	-0.00229394	0.0193047
Moderate alcohol intake	Free.Cholesterol.in.Small.VLDL...Instance.0	0.171853	0.240174	-0.0253551	0.0185567	0.196992	0.309168	-0.022851	0.0177106	0.202554	0.323436	-0.023715	0.018609
Moderate alcohol intake	Free.Cholesterol.in.Very.Large.HDL...Instance.0	0.747638	0.797862	-0.0061213	0.0190243	0.37277	0.493488	-0.0155792	0.0174786	0.42465	0.564282	-0.0145373	0.0182079
Moderate alcohol intake	Free.Cholesterol.in.Very.Large.VLDL...Instance.0	0.160384	0.226413	-0.0312441	0.0222557	0.294952	0.414054	-0.0222486	0.0212424	0.610115	0.71895	-0.0113426	0.0222437
Moderate alcohol intake	Free.Cholesterol.in.Very.Small.VLDL...Instance.0	0.000406229	0.0010688	-0.0655553	0.0185341	0.000384945	0.00196724	-0.0624334	0.0175809	0.00149483	0.00651391	-0.0586722	0.0184707
Moderate alcohol intake	Free.Cholesterol.in.VLDL...Instance.0	0.0777302	0.121031	-0.0357655	0.0202733	0.129494	0.222928	-0.0292831	0.0193134	0.262675	0.393386	-0.0226907	0.0202568
Moderate alcohol intake	Free.Cholesterol.to.Total.Lipids.in.Chylomicrons.and.Extremely.Large.VLDL.percentage...Instance.0	0.472482	0.552906	0.0146368	0.0203722	0.717582	0.794149	0.00726107	0.0200747	0.716721	0.802395	0.00757758	0.0208833
Moderate alcohol intake	Free.Cholesterol.to.Total.Lipids.in.IDL.percentage...Instance.0	0.58534	0.658245	0.0154756	0.0283636	0.661766	0.75024	0.0121082	0.0276767	0.816564	0.878891	-0.00667292	0.028766
Moderate alcohol intake	Free.Cholesterol.to.Total.Lipids.in.Large.HDL.percentage...Instance.0	0.0557326	0.0913113	-0.0615075	0.0321472	0.0210678	0.0542917	-0.0714687	0.030978	0.04067	0.0934814	-0.065893	0.0321881
Moderate alcohol intake	Free.Cholesterol.to.Total.Lipids.in.Large.LDL.percentage...Instance.0	0.344707	0.4279	0.0267759	0.028336	0.60719	0.702326	0.0136857	0.0266205	0.850803	0.901062	-0.00516182	0.0274422
Moderate alcohol intake	Free.Cholesterol.to.Total.Lipids.in.Large.VLDL.percentage...Instance.0	0.00468228	0.00982653	-0.0610251	0.0215739	0.0151411	0.0416515	-0.051522	0.0212082	0.010246	0.0317499	-0.0562128	0.0218908
Moderate alcohol intake	Free.Cholesterol.to.Total.Lipids.in.Medium.HDL.percentage...Instance.0	0.653449	0.7219	-0.00921083	0.0205147	0.235252	0.350642	-0.0231984	0.0195438	0.278944	0.410671	-0.0218439	0.0201745
Moderate alcohol intake	Free.Cholesterol.to.Total.Lipids.in.Medium.LDL.percentage...Instance.0	0.056668	0.0927227	0.051095	0.0268068	0.138376	0.234046	0.0377556	0.0254767	0.529295	0.656388	0.0166063	0.0263968
Moderate alcohol intake	Free.Cholesterol.to.Total.Lipids.in.Medium.VLDL.percentage...Instance.0	0.553498	0.629773	-0.0139091	0.0234735	0.387726	0.507196	-0.0191514	0.0221716	0.179907	0.294372	-0.0310321	0.0231388
Moderate alcohol intake	Free.Cholesterol.to.Total.Lipids.in.Small.HDL.percentage...Instance.0	0.970042	0.980098	-0.000754703	0.0200953	0.57899	0.679095	-0.0106302	0.0191578	0.651463	0.752149	-0.00895882	0.0198316
Moderate alcohol intake	Free.Cholesterol.to.Total.Lipids.in.Small.LDL.percentage...Instance.0	0.0733222	0.115024	0.0480134	0.0268085	0.144091	0.241758	0.0380579	0.0260524	0.507708	0.639732	0.0179875	0.0271537
Moderate alcohol intake	Free.Cholesterol.to.Total.Lipids.in.Small.VLDL.percentage...Instance.0	0.43247	0.519875	0.0157511	0.0200652	0.623632	0.716065	0.00922256	0.0187939	0.834239	0.892191	-0.00411776	0.0196765
Moderate alcohol intake	Free.Cholesterol.to.Total.Lipids.in.Very.Large.HDL.percentage...Instance.0	0.0609385	0.0986811	0.060395	0.0322258	0.023024	0.0590901	0.0716536	0.0315192	0.0795097	0.156076	0.0578546	0.03299
Moderate alcohol intake	Free.Cholesterol.to.Total.Lipids.in.Very.Large.VLDL.percentage...Instance.0	0.270479	0.353227	-0.0192066	0.0174287	0.190565	0.302734	-0.02187	0.0167076	0.1536	0.261204	-0.0250776	0.0175733
Moderate alcohol intake	Free.Cholesterol.to.Total.Lipids.in.Very.Small.VLDL.percentage...Instance.0	0.761183	0.80863	0.00797252	0.026231	0.760249	0.827505	0.00775036	0.0253976	0.762938	0.841498	-0.00800624	0.026543
Moderate alcohol intake	Glucose...Instance.0	0.532132	0.60933	-0.033601	0.0537811	0.14923	0.248058	-0.0606763	0.0420677	0.2007	0.321273	-0.0558075	0.0436119
Moderate alcohol intake	Glucose.lactate...Instance.0	0.443154	0.527665	-0.0414108	0.0539974	0.107225	0.19224	-0.0676171	0.0419744	0.112728	0.204738	-0.0691044	0.0435666
Moderate alcohol intake	Glutamine...Instance.0	0.929357	0.950751	-0.00214274	0.0241692	0.770904	0.834758	-0.00678823	0.0233113	0.811558	0.875757	-0.00580953	0.0243665
Moderate alcohol intake	Glycine...Instance.0	0.605836	0.678861	0.00919298	0.0178145	0.943569	0.965889	0.00122124	0.0172525	0.856393	0.90393	0.00323951	0.0179006
Moderate alcohol intake	Glycoprotein.Acetyls...Instance.0	0.863728	0.897333	-0.00385956	0.0224871	0.631491	0.7223	0.0101866	0.021238	0.617261	0.723308	0.0109963	0.0220035
Moderate alcohol intake	HDL.Cholesterol...Instance.0	0.431693	0.519439	-0.0139336	0.0177199	0.112506	0.199733	-0.0266624	0.0167989	0.148022	0.252745	-0.0252935	0.0174841
Moderate alcohol intake	Histidine...Instance.0	0.437826	0.523805	0.0158396	0.0204146	0.517151	0.621076	0.0131607	0.0203171	0.456566	0.596865	0.0158382	0.0212724
Moderate alcohol intake	Isoleucine...Instance.0	0.15887	0.224782	0.0332187	0.0235765	0.120798	0.209696	0.0361029	0.023269	0.0346639	0.0831801	0.0511996	0.0242362
Moderate alcohol intake	Lactate...Instance.0	0.315306	0.399303	-0.0243532	0.0242515	0.302434	0.4203	-0.0248063	0.0240541	0.0977643	0.183399	-0.0415177	0.0250721
Moderate alcohol intake	LDL.Cholesterol...Instance.0	0.423585	0.510662	-0.0149976	0.0187413	0.335893	0.455725	-0.0173105	0.0179877	0.26916	0.400706	-0.0209017	0.0189146
Moderate alcohol intake	Leucine...Instance.0	0.258081	0.338445	0.0268328	0.023725	0.226183	0.341999	0.0282464	0.0233381	0.0870366	0.166765	0.0416062	0.0243112
Moderate alcohol intake	Linoleic.Acid...Instance.0	0.914605	0.941616	-0.00212244	0.0197926	0.72352	0.796507	-0.00674121	0.0190555	0.693797	0.782313	-0.00787626	0.0200048
Moderate alcohol intake	Linoleic.Acid.to.Total.Fatty.Acids.percentage...Instance.0	0.00745356	0.0148716	0.0606248	0.0226522	0.0244694	0.0621687	0.0469165	0.0208521	0.219988	0.34684	0.0267422	0.0218013
Moderate alcohol intake	Monounsaturated.Fatty.Acids...Instance.0	0.118859	0.175698	-0.0385115	0.0246917	0.198726	0.310973	-0.0305984	0.0238071	0.514815	0.646093	-0.0161976	0.0248666
Moderate alcohol intake	Monounsaturated.Fatty.Acids.to.Total.Fatty.Acids.percentage...Instance.0	0.0907245	0.138515	-0.0405442	0.0239662	0.278428	0.395728	-0.0240534	0.0221914	0.68866	0.77862	-0.00924852	0.0230818
Moderate alcohol intake	Omega.3.Fatty.Acids...Instance.0	0.191954	0.263569	0.0271376	0.0207968	0.252439	0.367956	0.0235972	0.0206179	0.136715	0.237972	0.0320701	0.0215489
Moderate alcohol intake	Omega.3.Fatty.Acids.to.Total.Fatty.Acids.percentage...Instance.0	0.00507178	0.0105747	0.057653	0.0205686	0.0110297	0.0325701	0.0513614	0.0202039	0.00725646	0.0241561	0.0568519	0.0211711
Moderate alcohol intake	Omega.6.Fatty.Acids...Instance.0	0.873195	0.904175	-0.00319145	0.0199959	0.715206	0.792632	-0.00710816	0.0194808	0.762454	0.841498	-0.00618233	0.0204532
Moderate alcohol intake	Omega.6.Fatty.Acids.to.Omega.3.Fatty.Acids.ratio...Instance.0	0.0931563	0.14171	-0.0329643	0.019632	0.0961855	0.176998	-0.0319169	0.0191835	0.0509325	0.111359	-0.0394407	0.0202025
Moderate alcohol intake	Omega.6.Fatty.Acids.to.Total.Fatty.Acids.percentage...Instance.0	0.00154997	0.00358234	0.0795005	0.0251115	0.00519871	0.0173984	0.0661586	0.0236706	0.0728879	0.147251	0.0443791	0.0247415
Moderate alcohol intake	Phenylalanine...Instance.0	0.798766	0.840983	-0.00541759	0.0212496	0.984506	0.987854	-0.000411143	0.0211705	0.507094	0.639601	0.0146172	0.0220341
Moderate alcohol intake	Phosphatidylcholines...Instance.0	0.0061042	0.0124972	-0.0549624	0.0200401	0.001629	0.0065736	-0.0621815	0.0197314	0.00873874	0.0279768	-0.0541793	0.0206587
Moderate alcohol intake	Phosphoglycerides...Instance.0	0.0133272	0.0248155	-0.0507617	0.0205075	0.00536305	0.0178059	-0.0564246	0.020261	0.0226987	0.0589789	-0.0483648	0.0212238
Moderate alcohol intake	Phospholipids.in.Chylomicrons.and.Extremely.Large.VLDL...Instance.0	0.110086	0.16467	-0.0377754	0.0236403	0.217476	0.332333	-0.0279956	0.0226992	0.509121	0.64087	-0.0157338	0.0238308
Moderate alcohol intake	Phospholipids.in.HDL...Instance.0	0.0298949	0.0518922	-0.0404345	0.0186185	0.00602433	0.019792	-0.0500966	0.0182372	0.0236466	0.060959	-0.0430578	0.0190257
Moderate alcohol intake	Phospholipids.in.IDL...Instance.0	0.0127014	0.0238626	-0.0446361	0.0179088	0.00471072	0.0161089	-0.0472046	0.0166995	0.00638095	0.0217611	-0.0479178	0.0175647
Moderate alcohol intake	Phospholipids.in.Large.HDL...Instance.0	0.302713	0.387744	-0.0175104	0.0169892	0.0649821	0.131536	-0.0293196	0.0158866	0.13816	0.240148	-0.0245444	0.0165529
Moderate alcohol intake	Phospholipids.in.Large.LDL...Instance.0	0.306639	0.390692	-0.0187741	0.0183637	0.22977	0.34493	-0.0210167	0.0174991	0.160091	0.27041	-0.0258832	0.018424
Moderate alcohol intake	Phospholipids.in.Large.VLDL...Instance.0	0.255223	0.336101	-0.0253214	0.0222545	0.426795	0.539948	-0.0168894	0.0212522	0.776113	0.848793	-0.00631085	0.0221905
Moderate alcohol intake	Phospholipids.in.LDL...Instance.0	0.457122	0.539688	-0.0138528	0.018629	0.397416	0.515246	-0.015107	0.0178512	0.313737	0.451536	-0.0189351	0.0187949
Moderate alcohol intake	Phospholipids.in.Medium.HDL...Instance.0	0.0154909	0.0285478	-0.0484839	0.020026	0.0050777	0.0170845	-0.0557174	0.0198807	0.0207598	0.0557796	-0.0480143	0.0207615
Moderate alcohol intake	Phospholipids.in.Medium.LDL...Instance.0	0.674673	0.739996	-0.00805487	0.0191895	0.675853	0.763453	-0.00775233	0.0185401	0.589524	0.705936	-0.0105249	0.019507
Moderate alcohol intake	Phospholipids.in.Medium.VLDL...Instance.0	0.237125	0.315916	-0.0228533	0.0193302	0.294554	0.413959	-0.0193367	0.018447	0.404268	0.544374	-0.016137	0.0193476
Moderate alcohol intake	Phospholipids.in.Small.HDL...Instance.0	0.0168411	0.0309	-0.0529628	0.0221556	0.0138638	0.0390516	-0.053966	0.0219273	0.0366514	0.0866244	-0.0479736	0.0229551
Moderate alcohol intake	Phospholipids.in.Small.LDL...Instance.0	0.868606	0.901655	-0.00323787	0.0195722	0.853993	0.897779	-0.00346144	0.0188091	0.818049	0.878996	-0.0045416	0.0197409
Moderate alcohol intake	Phospholipids.in.Small.VLDL...Instance.0	0.172575	0.240404	-0.0265742	0.0194817	0.228177	0.344185	-0.0225086	0.0186773	0.296719	0.433003	-0.0204169	0.0195649
Moderate alcohol intake	Phospholipids.in.Very.Large.HDL...Instance.0	0.626131	0.696627	-0.00857315	0.0175971	0.23159	0.346832	-0.0193214	0.0161505	0.367912	0.50866	-0.0151691	0.0168465
Moderate alcohol intake	Phospholipids.in.Very.Large.VLDL...Instance.0	0.165786	0.232991	-0.0315205	0.0227428	0.304389	0.421642	-0.0223061	0.0217173	0.632291	0.735427	-0.0108827	0.0227425
Moderate alcohol intake	Phospholipids.in.Very.Small.VLDL...Instance.0	0.000227159	0.000639203	-0.0722989	0.0196046	0.000310196	0.00162207	-0.0677397	0.0187764	0.00218133	0.00885946	-0.0603335	0.019684
Moderate alcohol intake	Phospholipids.in.VLDL...Instance.0	0.0750673	0.117322	-0.0376874	0.0211702	0.130886	0.225016	-0.0305424	0.0202171	0.295102	0.431145	-0.0221726	0.0211764
Moderate alcohol intake	Phospholipids.to.Total.Lipids.in.Chylomicrons.and.Extremely.Large.VLDL.percentage...Instance.0	0.440854	0.526424	-0.014747	0.0191326	0.496013	0.60261	-0.012934	0.0189983	0.556798	0.677785	-0.0116349	0.0197999
Moderate alcohol intake	Phospholipids.to.Total.Lipids.in.IDL.percentage...Instance.0	0.0367928	0.0626526	-0.0542751	0.0259902	0.0635695	0.130359	-0.0479825	0.0258615	0.0723492	0.146685	-0.0480142	0.0267177
Moderate alcohol intake	Phospholipids.to.Total.Lipids.in.Large.HDL.percentage...Instance.0	0.87249	0.904175	-0.00477776	0.029768	0.66571	0.753351	0.0120639	0.0279223	0.506679	0.639601	0.0193185	0.0290923
Moderate alcohol intake	Phospholipids.to.Total.Lipids.in.Large.LDL.percentage...Instance.0	0.358292	0.44084	0.0274018	0.0298281	0.229326	0.34493	0.0356581	0.0296617	0.249571	0.379192	0.0332351	0.0288637
Moderate alcohol intake	Phospholipids.to.Total.Lipids.in.Large.VLDL.percentage...Instance.0	4.48e-05	0.000157933	-0.0832738	0.0203966	0.000252077	0.00138753	-0.0705831	0.0192784	0.000906455	0.00428402	-0.0669051	0.0201583
Moderate alcohol intake	Phospholipids.to.Total.Lipids.in.Medium.HDL.percentage...Instance.0	0.0237382	0.0420783	-0.0524848	0.0232066	0.103061	0.18718	-0.0356788	0.0218845	0.344286	0.484393	-0.0215387	0.0227737
Moderate alcohol intake	Phospholipids.to.Total.Lipids.in.Medium.LDL.percentage...Instance.0	0.0204132	0.0366504	0.054854	0.0236544	0.0288091	0.0702046	0.0509201	0.0232899	0.0331994	0.0805903	0.0508119	0.023856
Moderate alcohol intake	Phospholipids.to.Total.Lipids.in.Medium.VLDL.percentage...Instance.0	0.196512	0.267486	-0.031563	0.0244367	0.133484	0.227302	-0.0348076	0.0231956	0.0582603	0.124348	-0.045783	0.0241735
Moderate alcohol intake	Phospholipids.to.Total.Lipids.in.Small.HDL.percentage...Instance.0	0.00105614	0.00254406	-0.0693092	0.0211571	0.00113203	0.00486538	-0.0687368	0.021109	0.0215248	0.0568115	-0.0509921	0.0221803
Moderate alcohol intake	Phospholipids.to.Total.Lipids.in.Small.LDL.percentage...Instance.0	0.126565	0.184911	0.0363126	0.0237664	0.171827	0.277176	0.0316541	0.0231654	0.208721	0.331575	0.0300568	0.0239084
Moderate alcohol intake	Phospholipids.to.Total.Lipids.in.Small.VLDL.percentage...Instance.0	0.2748	0.358125	0.0214977	0.0196843	0.409188	0.525082	0.0153097	0.0185493	0.909944	0.940675	0.00219573	0.0194121
Moderate alcohol intake	Phospholipids.to.Total.Lipids.in.Very.Large.HDL.percentage...Instance.0	0.119276	0.175901	-0.0484894	0.0311242	0.0786332	0.151357	-0.0536513	0.0305041	0.175746	0.289977	-0.0435195	0.03214
Moderate alcohol intake	Phospholipids.to.Total.Lipids.in.Very.Large.VLDL.percentage...Instance.0	0.00517347	0.010714	-0.0546544	0.0195435	0.0140501	0.0393807	-0.0464736	0.0189198	0.0341145	0.0821761	-0.0426075	0.0201075
Moderate alcohol intake	Phospholipids.to.Total.Lipids.in.Very.Small.VLDL.percentage...Instance.0	0.3465	0.429276	-0.0232663	0.0247135	0.654762	0.744317	-0.0106655	0.0238512	0.889436	0.926342	0.00346099	0.0248954
Moderate alcohol intake	Polyunsaturated.Fatty.Acids...Instance.0	0.815578	0.854383	0.00472186	0.0202445	0.98293	0.987854	0.000425178	0.0198713	0.865433	0.909533	0.00353285	0.0208468
Moderate alcohol intake	Polyunsaturated.Fatty.Acids.to.Monounsaturated.Fatty.Acids.ratio...Instance.0	0.00219363	0.00489858	0.0678271	0.0221415	0.0109122	0.0323741	0.0519653	0.0204114	0.079426	0.156076	0.0375563	0.0214094
Moderate alcohol intake	Polyunsaturated.Fatty.Acids.to.Total.Fatty.Acids.percentage...Instance.0	4.87e-05	0.000169774	0.100194	0.0246595	0.000249576	0.0013868	0.084771	0.0231374	0.00635384	0.0217277	0.0660783	0.0242091
Moderate alcohol intake	Pyruvate...Instance.0	0.946503	0.963392	-0.00150399	0.0224142	0.89867	0.933635	0.00284629	0.0223512	0.930359	0.953143	0.00181933	0.0208173
Moderate alcohol intake	Remnant.Cholesterol..Non.HDL..Non.LDL..Cholesterol....Instance.0	0.0500254	0.0828243	-0.035551	0.0181388	0.0424475	0.0942625	-0.0345264	0.0170137	0.0621571	0.131325	-0.0334498	0.017932
Moderate alcohol intake	Saturated.Fatty.Acids...Instance.0	0.0079016	0.0156412	-0.0638537	0.024035	0.0107912	0.0322452	-0.0597133	0.0234189	0.0634685	0.133538	-0.0455902	0.0245626
Moderate alcohol intake	Saturated.Fatty.Acids.to.Total.Fatty.Acids.percentage...Instance.0	1.96e-08	1.52783e-07	-0.137686	0.0245029	6.33e-08	1.04528e-06	-0.130492	0.0241088	5.45e-06	5.34355e-05	-0.114696	0.025213
Moderate alcohol intake	Spectrometer.corrected.alanine...Instance.0	0.908217	0.935807	0.00334115	0.0289804	0.9524	0.969393	0.00170226	0.0285162	0.998323	0.99859	6.28e-05	0.0298951
Moderate alcohol intake	Sphingomyelins...Instance.0	0.156495	0.222174	-0.0259418	0.0183069	0.0709191	0.140806	-0.031997	0.0177155	0.0821507	0.160092	-0.0322735	0.018564
Moderate alcohol intake	Total.Cholesterol...Instance.0	0.136164	0.196873	-0.0275031	0.0184544	0.0641186	0.13066	-0.0325423	0.0175759	0.071573	0.145346	-0.0332705	0.0184631
Moderate alcohol intake	Total.Cholesterol.Minus.HDL.C...Instance.0	0.165389	0.232694	-0.0254538	0.0183483	0.132601	0.226817	-0.0261593	0.0173928	0.133056	0.232895	-0.0275092	0.0183118
Moderate alcohol intake	Total.Cholines...Instance.0	0.0191439	0.034669	-0.0463168	0.0197679	0.0062431	0.0203509	-0.0531038	0.0194148	0.0207508	0.0557796	-0.0470405	0.0203389
Moderate alcohol intake	Total.Concentration.of.Branched.Chain.Amino.Acids..Leucine...Isoleucine...Valine....Instance.0	0.159753	0.225777	0.0331189	0.0235555	0.110545	0.197626	0.0366408	0.0229598	0.0352075	0.0839731	0.0504015	0.0239297
Moderate alcohol intake	Total.Concentration.of.Lipoprotein.Particles...Instance.0	0.121388	0.178387	-0.0307355	0.0198411	0.0429341	0.0948294	-0.0396506	0.0195847	0.0650806	0.135225	-0.0377701	0.0204728
Moderate alcohol intake	Total.Esterified.Cholesterol...Instance.0	0.16444	0.231619	-0.0256836	0.0184724	0.0742806	0.145432	-0.0314371	0.0176114	0.0770251	0.15259	-0.0327007	0.0184918
Moderate alcohol intake	Total.Fatty.Acids...Instance.0	0.111246	0.165812	-0.0370826	0.0232823	0.132795	0.226817	-0.0341456	0.0227142	0.343613	0.484079	-0.0225349	0.0237938
Moderate alcohol intake	Total.Free.Cholesterol...Instance.0	0.0877848	0.135178	-0.0315239	0.0184637	0.0481771	0.104066	-0.0346614	0.0175411	0.0650674	0.135225	-0.0340263	0.0184426
Moderate alcohol intake	Total.Lipids.in.Chylomicrons.and.Extremely.Large.VLDL...Instance.0	0.106435	0.159972	-0.0396052	0.0245302	0.206075	0.320064	-0.0298382	0.0235969	0.503726	0.637918	-0.0165853	0.0248038
Moderate alcohol intake	Total.Lipids.in.HDL...Instance.0	0.0768022	0.119884	-0.0322191	0.0182059	0.0145969	0.0403506	-0.0431258	0.0176558	0.0397887	0.091961	-0.0378406	0.0184033
Moderate alcohol intake	Total.Lipids.in.IDL...Instance.0	0.0428953	0.0722598	-0.0361375	0.0178462	0.0184861	0.0484945	-0.0392218	0.0166472	0.0221632	0.05819	-0.0400863	0.0175211
Moderate alcohol intake	Total.Lipids.in.Large.HDL...Instance.0	0.466384	0.547532	-0.0123364	0.0169364	0.11549	0.203853	-0.0246601	0.0156661	0.202566	0.323436	-0.0207941	0.0163174
Moderate alcohol intake	Total.Lipids.in.Large.LDL...Instance.0	0.236152	0.314953	-0.0219575	0.0185339	0.160703	0.262607	-0.0249118	0.0177586	0.130506	0.229712	-0.0282367	0.0186723
Moderate alcohol intake	Total.Lipids.in.Large.VLDL...Instance.0	0.448296	0.531813	-0.0173736	0.0229117	0.658893	0.748033	-0.00969175	0.0219542	0.95126	0.968233	0.00140028	0.0229079
Moderate alcohol intake	Total.Lipids.in.LDL...Instance.0	0.32684	0.409774	-0.0184727	0.0188393	0.267152	0.38449	-0.0200868	0.0181011	0.230293	0.356811	-0.0228393	0.0190379
Moderate alcohol intake	Total.Lipids.in.Lipoprotein.Particles...Instance.0	0.0370144	0.0628778	-0.0428227	0.0205302	0.0265592	0.0660036	-0.0442128	0.0199317	0.0696784	0.142688	-0.0379529	0.0209202
Moderate alcohol intake	Total.Lipids.in.Medium.HDL...Instance.0	0.0367629	0.0626526	-0.0408805	0.019573	0.0102913	0.0309727	-0.0495932	0.0193248	0.0299781	0.0737697	-0.0437777	0.0201679
Moderate alcohol intake	Total.Lipids.in.Medium.LDL...Instance.0	0.501431	0.579462	-0.0130623	0.0194303	0.507428	0.612749	-0.0124226	0.0187407	0.462967	0.598993	-0.0144626	0.0197039
Moderate alcohol intake	Total.Lipids.in.Medium.VLDL...Instance.0	0.407827	0.494037	-0.0170829	0.0206377	0.523137	0.626467	-0.0126517	0.0198136	0.753564	0.837664	-0.00650845	0.0207308
Moderate alcohol intake	Total.Lipids.in.Small.HDL...Instance.0	0.0500905	0.0828243	-0.0432409	0.0220686	0.0417158	0.0931555	-0.0444022	0.0218025	0.0735518	0.147692	-0.0408706	0.0228383
Moderate alcohol intake	Total.Lipids.in.Small.LDL...Instance.0	0.630575	0.699709	-0.00938153	0.019507	0.64126	0.730955	-0.00871699	0.018708	0.626496	0.72966	-0.00956753	0.0196588
Moderate alcohol intake	Total.Lipids.in.Small.VLDL...Instance.0	0.146768	0.210028	-0.0297785	0.0205208	0.221569	0.336876	-0.0241107	0.0197235	0.37529	0.517003	-0.0182787	0.0206156
Moderate alcohol intake	Total.Lipids.in.Very.Large.HDL...Instance.0	0.702476	0.760662	-0.00674026	0.0176452	0.268382	0.385213	-0.0178539	0.0161304	0.389037	0.529546	-0.01448	0.0168098
Moderate alcohol intake	Total.Lipids.in.Very.Large.VLDL...Instance.0	0.21581	0.290915	-0.0289398	0.0233798	0.372291	0.493373	-0.019933	0.0223408	0.733111	0.820012	-0.00797306	0.0233815
Moderate alcohol intake	Total.Lipids.in.Very.Small.VLDL...Instance.0	0.000254301	0.000706079	-0.0698037	0.0190773	0.000268683	0.00145344	-0.0664345	0.0182269	0.00159272	0.00677581	-0.0604654	0.0191465
Moderate alcohol intake	Total.Lipids.in.VLDL...Instance.0	0.137346	0.198354	-0.0331888	0.0223366	0.230732	0.34596	-0.025628	0.0213827	0.49206	0.627577	-0.0153795	0.0223845
Moderate alcohol intake	Total.Phospholipids.in.Lipoprotein.Particles...Instance.0	0.00902451	0.0176139	-0.0520412	0.0199273	0.0037188	0.0129642	-0.0565502	0.0194889	0.0147551	0.0425693	-0.049834	0.0204344
Moderate alcohol intake	Total.Triglycerides...Instance.0	0.145316	0.208903	-0.0348873	0.0239549	0.23943	0.355603	-0.0270715	0.0230107	0.571294	0.692728	-0.0136163	0.0240501
Moderate alcohol intake	Triglycerides.in.Chylomicrons.and.Extremely.Large.VLDL...Instance.0	0.110849	0.165417	-0.040579	0.0254492	0.209066	0.322331	-0.0308245	0.0245378	0.516022	0.646961	-0.0167646	0.0258111
Moderate alcohol intake	Triglycerides.in.HDL...Instance.0	0.00273888	0.00596301	-0.0667967	0.0222934	0.0047042	0.0161089	-0.0618388	0.0218732	0.0383609	0.0903244	-0.0473698	0.0228704
Moderate alcohol intake	Triglycerides.in.IDL...Instance.0	0.000764233	0.00188431	-0.0737666	0.0219132	0.00130002	0.00538455	-0.0685513	0.0213108	0.0107936	0.0331196	-0.0566405	0.0222141
Moderate alcohol intake	Triglycerides.in.Large.HDL...Instance.0	0.00207714	0.00466336	-0.0632349	0.0205331	0.00134927	0.00557018	-0.0655018	0.0204307	0.0166519	0.0471741	-0.0512074	0.0213838
Moderate alcohol intake	Triglycerides.in.Large.LDL...Instance.0	0.00214553	0.00480829	-0.0682317	0.0222254	0.0032565	0.0115738	-0.0634845	0.0215712	0.0187429	0.0516973	-0.0528076	0.0224621
Moderate alcohol intake	Triglycerides.in.Large.VLDL...Instance.0	0.626732	0.696677	-0.0117597	0.0241798	0.843666	0.891246	-0.00458562	0.0232524	0.737336	0.823271	0.00813318	0.0242498
Moderate alcohol intake	Triglycerides.in.LDL...Instance.0	0.0072346	0.0144577	-0.0614377	0.0228706	0.0113078	0.0333129	-0.0560712	0.0221325	0.0513991	0.112184	-0.0449262	0.0230586
Moderate alcohol intake	Triglycerides.in.Medium.HDL...Instance.0	0.0011684	0.00279837	-0.071712	0.0220838	0.00222647	0.00854501	-0.0663135	0.0216789	0.0223223	0.0583634	-0.0518443	0.0226873
Moderate alcohol intake	Triglycerides.in.Medium.LDL...Instance.0	0.026386	0.0462492	-0.0521408	0.0234788	0.0406177	0.0908648	-0.0464154	0.0226678	0.132647	0.232503	-0.0355127	0.0236144
Moderate alcohol intake	Triglycerides.in.Medium.VLDL...Instance.0	0.656113	0.722934	-0.0102172	0.0229447	0.85122	0.896209	-0.00414441	0.0220957	0.772364	0.846565	0.00666242	0.0230301
Moderate alcohol intake	Triglycerides.in.Small.HDL...Instance.0	0.0215499	0.0384711	-0.0509803	0.0221797	0.0472585	0.102434	-0.041991	0.0211629	0.166161	0.277673	-0.030583	0.0220858
Moderate alcohol intake	Triglycerides.in.Small.LDL...Instance.0	0.0874751	0.134866	-0.0414967	0.0242811	0.139768	0.235765	-0.0345426	0.0233909	0.368018	0.50866	-0.0219933	0.0244308
Moderate alcohol intake	Triglycerides.in.Small.VLDL...Instance.0	0.326392	0.409774	-0.0222844	0.0227057	0.47081	0.582182	-0.0157676	0.0218635	0.843892	0.897872	-0.00448471	0.022774
Moderate alcohol intake	Triglycerides.in.Very.Large.HDL...Instance.0	0.0200987	0.0361891	-0.0531212	0.0228497	0.0196561	0.0512857	-0.0524491	0.0224798	0.101698	0.189646	-0.0384587	0.023496
Moderate alcohol intake	Triglycerides.in.Very.Large.VLDL...Instance.0	0.248741	0.329641	-0.0280434	0.0243123	0.411203	0.526054	-0.0191194	0.023265	0.802896	0.868651	-0.00607643	0.024344
Moderate alcohol intake	Triglycerides.in.Very.Small.VLDL...Instance.0	0.00651073	0.0131808	-0.0616588	0.0226573	0.0122112	0.0353928	-0.054912	0.021909	0.0647128	0.135132	-0.042139	0.0228096
Moderate alcohol intake	Triglycerides.in.VLDL...Instance.0	0.282632	0.366051	-0.0258904	0.0240959	0.441739	0.555289	-0.0177851	0.0231189	0.844719	0.897872	-0.00473361	0.0241676
Moderate alcohol intake	Triglycerides.to.Phosphoglycerides.ratio...Instance.0	0.388228	0.473495	-0.0205128	0.0237729	0.733546	0.802615	-0.0076389	0.0224396	0.866049	0.909533	0.00393663	0.0233374
Moderate alcohol intake	Triglycerides.to.Total.Lipids.in.Chylomicrons.and.Extremely.Large.VLDL.percentage...Instance.0	0.563191	0.637911	-0.0115094	0.0199081	0.715579	0.792632	-0.0072211	0.0198174	0.796568	0.865535	-0.00538118	0.0208737
Moderate alcohol intake	Triglycerides.to.Total.Lipids.in.IDL.percentage...Instance.0	0.25322	0.334516	-0.0331099	0.0289772	0.428877	0.54149	-0.0215885	0.0272878	0.805454	0.870404	-0.00694231	0.0281863
Moderate alcohol intake	Triglycerides.to.Total.Lipids.in.Large.HDL.percentage...Instance.0	0.842582	0.879003	-0.00587011	0.029558	0.835933	0.885313	0.00598795	0.0289129	0.685598	0.775858	0.0120602	0.0297895
Moderate alcohol intake	Triglycerides.to.Total.Lipids.in.Large.LDL.percentage...Instance.0	0.158452	0.224444	-0.0463601	0.0328705	0.279421	0.396689	-0.0343656	0.0317709	0.74179	0.82604	-0.0105869	0.0321311
Moderate alcohol intake	Triglycerides.to.Total.Lipids.in.Large.VLDL.percentage...Instance.0	0.00102803	0.00248111	0.0709586	0.0216103	0.00277209	0.0102323	0.0635256	0.0212278	0.00241805	0.00960333	0.0672226	0.0221555
Moderate alcohol intake	Triglycerides.to.Total.Lipids.in.Medium.HDL.percentage...Instance.0	0.0331504	0.0572266	-0.0473951	0.022246	0.0979525	0.17946	-0.0353112	0.0213362	0.297248	0.433271	-0.023185	0.0222418
Moderate alcohol intake	Triglycerides.to.Total.Lipids.in.Medium.LDL.percentage...Instance.0	0.0461119	0.0771606	-0.0591029	0.0296318	0.0747916	0.146205	-0.0513608	0.0288237	0.346105	0.484846	-0.0276133	0.0293069
Moderate alcohol intake	Triglycerides.to.Total.Lipids.in.Medium.VLDL.percentage...Instance.0	0.851311	0.8859	0.00429359	0.0229052	0.601169	0.697289	0.0111912	0.0214091	0.293494	0.429295	0.0235045	0.0223738
Moderate alcohol intake	Triglycerides.to.Total.Lipids.in.Small.HDL.percentage...Instance.0	0.032248	0.0557455	-0.0469072	0.0219031	0.0934695	0.173784	-0.034804	0.0207475	0.279126	0.410671	-0.0233471	0.0215709
Moderate alcohol intake	Triglycerides.to.Total.Lipids.in.Small.LDL.percentage...Instance.0	0.0573781	0.0936405	-0.0536613	0.0282338	0.105605	0.190149	-0.0442404	0.027336	0.423767	0.563975	-0.0221003	0.0276277
Moderate alcohol intake	Triglycerides.to.Total.Lipids.in.Small.VLDL.percentage...Instance.0	0.931225	0.9517	0.00181934	0.0210803	0.794237	0.849035	0.00521017	0.0199762	0.363727	0.504394	0.0190093	0.0209278
Moderate alcohol intake	Triglycerides.to.Total.Lipids.in.Very.Large.HDL.percentage...Instance.0	0.276246	0.359593	-0.0404802	0.0371773	0.375209	0.49463	-0.032318	0.0364437	0.55456	0.676359	-0.0223975	0.0379002
Moderate alcohol intake	Triglycerides.to.Total.Lipids.in.Very.Large.VLDL.percentage...Instance.0	0.856124	0.89017	-0.00303957	0.0167641	0.984705	0.987854	-0.000306997	0.016014	0.802169	0.868612	0.00422379	0.0168582
Moderate alcohol intake	Triglycerides.to.Total.Lipids.in.Very.Small.VLDL.percentage...Instance.0	0.918994	0.944584	0.00252184	0.024796	0.694811	0.777866	0.00897534	0.0228762	0.385198	0.525155	0.0207135	0.0238527
Moderate alcohol intake	Tyrosine...Instance.0	0.232676	0.31131	-0.0278659	0.023347	0.343274	0.462738	-0.0219136	0.0231217	0.369283	0.509846	-0.0215614	0.0240143
Moderate alcohol intake	Valine...Instance.0	0.123784	0.181695	0.0360231	0.0234039	0.068984	0.137858	0.0410665	0.0225803	0.0230018	0.0596431	0.0535837	0.0235664
Moderate alcohol intake	VLDL.Cholesterol...Instance.0	0.0474295	0.0790491	-0.0375271	0.0189277	0.0715018	0.141538	-0.032315	0.0179285	0.13193	0.231894	-0.0283955	0.0188468
Moderate alcohol intake	X3.Hydroxybutyrate...Instance.0	0.30454	0.389204	0.0187516	0.0182623	0.301582	0.420072	0.0187456	0.0181452	0.362334	0.503019	0.0175693	0.0192864
Diet score	Acetate...Instance.0	0.129813	0.188996	-0.0132073	0.00871802	0.0638056	0.130516	-0.0161844	0.00873082	0.0853329	0.164758	-0.015479	0.00899575
Diet score	Acetoacetate...Instance.0	0.416706	0.503821	-0.00662855	0.00816145	0.903311	0.935008	0.000985418	0.00811164	0.994562	0.998541	-5.88e-05	0.00862671
Diet score	Acetone...Instance.0	0.596445	0.668935	-0.003981	0.00751792	0.793752	0.849035	-0.00196352	0.00751019	0.744431	0.828246	-0.00258894	0.00794156
Diet score	Alanine...Instance.0	0.000100275	0.000310729	-0.0408062	0.0104867	0.00126326	0.00528465	-0.0335524	0.010404	0.00280972	0.0108499	-0.0324732	0.010866
Diet score	Albumin...Instance.0	6.17e-10	6.45279e-09	0.0523348	0.00845313	1.81e-06	1.99259e-05	0.0390013	0.00816578	4.06e-05	0.000289506	0.034861	0.00849056
Diet score	Apolipoprotein.A1...Instance.0	0.584916	0.658245	-0.00389459	0.0071299	0.098476	0.179894	-0.0115643	0.00699839	0.102393	0.190522	-0.0118993	0.00728457
Diet score	Apolipoprotein.B...Instance.0	0.359869	0.442347	-0.00636367	0.00694989	0.568046	0.66876	-0.00376122	0.00658768	0.691354	0.780962	-0.00274648	0.00691758
Diet score	Apolipoprotein.B.to.Apolipoprotein.A1.ratio...Instance.0	0.559414	0.635353	-0.00411641	0.00705192	0.768153	0.834256	0.00197713	0.00670672	0.591266	0.705936	0.00376114	0.00700374
Diet score	Average.Diameter.for.HDL.Particles...Instance.0	0.000342984	0.000919754	0.0252547	0.00705141	0.0200917	0.0523135	0.0152143	0.00654395	0.0391983	0.0915905	0.0140275	0.00680172
Diet score	Average.Diameter.for.LDL.Particles...Instance.0	6.72e-07	3.85096e-06	0.0434461	0.00873816	5.39e-05	0.000339922	0.0343932	0.00851441	3.27e-06	3.41987e-05	0.0410225	0.00881153
Diet score	Average.Diameter.for.VLDL.Particles...Instance.0	4.48e-10	4.80547e-09	-0.0576857	0.00924194	4.53e-07	6.24742e-06	-0.0439858	0.00871356	1.38e-06	1.66529e-05	-0.0439852	0.0091053
Diet score	Cholesterol.in.Chylomicrons.and.Extremely.Large.VLDL...Instance.0	4.54e-09	3.92945e-08	-0.0491009	0.00836797	5.44e-06	4.67616e-05	-0.0365601	0.00803694	1.3e-05	0.000105258	-0.0367293	0.00842104
Diet score	Cholesterol.in.IDL...Instance.0	0.351961	0.434328	0.00621588	0.00667779	0.80702	0.861017	0.00151625	0.00620711	0.834608	0.892191	0.00136129	0.00651956
Diet score	Cholesterol.in.Large.HDL...Instance.0	9.78e-05	0.000305321	0.0249071	0.00639103	0.0156407	0.0425558	0.0141625	0.00585822	0.0261121	0.0662033	0.0135435	0.0060874
Diet score	Cholesterol.in.Large.LDL...Instance.0	0.979345	0.985646	-0.000179976	0.00695152	0.685056	0.770381	-0.00270421	0.00666745	0.790214	0.859375	-0.00186069	0.00699406
Diet score	Cholesterol.in.Large.VLDL...Instance.0	0.00152587	0.00353315	-0.0245936	0.00775711	0.0541399	0.114761	-0.0142912	0.00742051	0.0841124	0.163261	-0.0133641	0.00773626
Diet score	Cholesterol.in.Medium.HDL...Instance.0	0.915901	0.942176	0.00075207	0.00712179	0.225764	0.341777	-0.00841177	0.0069438	0.231749	0.357533	-0.00864038	0.0072248
Diet score	Cholesterol.in.Medium.LDL...Instance.0	0.0569984	0.0931419	-0.0138073	0.00725363	0.0934331	0.173784	-0.0117484	0.00700272	0.147354	0.25229	-0.0106516	0.00735075
Diet score	Cholesterol.in.Medium.VLDL...Instance.0	0.448559	0.531813	0.00499996	0.00659759	0.445818	0.558942	0.0047292	0.00620278	0.345717	0.484846	0.00615102	0.00652303
Diet score	Cholesterol.in.Small.HDL...Instance.0	0.00677077	0.0136393	-0.0219633	0.00810937	0.00190964	0.00753409	-0.0249657	0.00804142	0.00485569	0.0170823	-0.0237195	0.00842001
Diet score	Cholesterol.in.Small.LDL...Instance.0	0.0551801	0.0907615	-0.0137623	0.00717667	0.0976539	0.179175	-0.0114131	0.00689003	0.148675	0.253514	-0.0104493	0.00723467
Diet score	Cholesterol.in.Small.VLDL...Instance.0	0.388745	0.473664	-0.00597072	0.00692717	0.90514	0.935008	-0.000789356	0.00662361	0.884862	0.924647	0.00100549	0.00694342
Diet score	Cholesterol.in.Very.Large.HDL...Instance.0	6.33e-06	2.98652e-05	0.0302331	0.00669306	0.000556371	0.00267527	0.0210483	0.00609569	0.00161403	0.00684325	0.0199764	0.00633334
Diet score	Cholesterol.in.Very.Large.VLDL...Instance.0	2.3e-05	9.2516e-05	-0.0330412	0.00780207	0.00296802	0.0107967	-0.0220931	0.00743462	0.00566751	0.0196123	-0.0215028	0.00777122
Diet score	Cholesterol.in.Very.Small.VLDL...Instance.0	0.322855	0.40681	0.00664474	0.00672102	0.303085	0.4203	0.00646745	0.00627977	0.306223	0.444803	0.00675706	0.00660367
Diet score	Cholesterol.to.Total.Lipids.in.Chylomicrons.and.Extremely.Large.VLDL.percentage...Instance.0	0.00651162	0.0131808	0.0181071	0.00665374	0.0527542	0.112405	0.0128058	0.00661071	0.1061	0.195243	0.0113075	0.00699673
Diet score	Cholesterol.to.Total.Lipids.in.IDL.percentage...Instance.0	0.00232357	0.00517035	0.0312133	0.0102471	0.136696	0.231516	0.0144469	0.00970693	0.123624	0.220381	0.0154613	0.0100407
Diet score	Cholesterol.to.Total.Lipids.in.Large.HDL.percentage...Instance.0	7.8e-06	3.5989e-05	0.0506401	0.0113222	0.00150875	0.00614767	0.0343122	0.0108113	0.00169632	0.00712002	0.0350386	0.0111602
Diet score	Cholesterol.to.Total.Lipids.in.Large.LDL.percentage...Instance.0	0.0190648	0.0345756	0.0313636	0.0133771	0.250362	0.365779	0.015047	0.0130897	0.184247	0.29991	0.0170772	0.0128606
Diet score	Cholesterol.to.Total.Lipids.in.Large.VLDL.percentage...Instance.0	6.55e-07	3.77076e-06	0.0389377	0.00782356	9.96e-06	7.96166e-05	0.0339329	0.00767737	1.21e-05	9.86071e-05	0.0349135	0.00797608
Diet score	Cholesterol.to.Total.Lipids.in.Medium.HDL.percentage...Instance.0	3.56e-05	0.000132144	0.0350921	0.00848423	0.0142945	0.0397773	0.0197594	0.00806461	0.00876086	0.0279768	0.0219496	0.00837218
Diet score	Cholesterol.to.Total.Lipids.in.Medium.LDL.percentage...Instance.0	0.112801	0.167533	0.0185079	0.0116707	0.503963	0.610495	0.00763274	0.0114213	0.573899	0.695216	0.00643497	0.0114433
Diet score	Cholesterol.to.Total.Lipids.in.Medium.VLDL.percentage...Instance.0	9.25e-07	5.15944e-06	0.0418163	0.00851728	0.000140398	0.000837216	0.0303034	0.00795634	0.000152665	0.000957973	0.0314599	0.00830506
Diet score	Cholesterol.to.Total.Lipids.in.Small.HDL.percentage...Instance.0	6.01e-05	0.000203303	0.0340135	0.00847383	0.00589184	0.0194075	0.0228922	0.00831164	0.00294185	0.0111879	0.0258619	0.00869474
Diet score	Cholesterol.to.Total.Lipids.in.Small.LDL.percentage...Instance.0	0.795456	0.838201	0.00264583	0.0102061	0.390904	0.509433	-0.00852597	0.00993691	0.446591	0.586815	-0.007815	0.0102675
Diet score	Cholesterol.to.Total.Lipids.in.Small.VLDL.percentage...Instance.0	0.00285344	0.00617425	0.024332	0.00815493	0.0294849	0.0714353	0.0169289	0.00777553	0.0301021	0.0739298	0.0176406	0.00813293
Diet score	Cholesterol.to.Total.Lipids.in.Very.Large.HDL.percentage...Instance.0	0.681055	0.745832	-0.00469433	0.0114208	0.553319	0.654173	-0.00673796	0.0113661	0.903316	0.935956	-0.00145288	0.0119603
Diet score	Cholesterol.to.Total.Lipids.in.Very.Large.VLDL.percentage...Instance.0	1.4e-08	1.12628e-07	0.0348374	0.00613636	2.55e-06	2.64483e-05	0.0274209	0.00582631	1.75e-05	0.000135571	0.0263745	0.00613864
Diet score	Cholesterol.to.Total.Lipids.in.Very.Small.VLDL.percentage...Instance.0	1.02e-05	4.55552e-05	0.0401696	0.00909833	0.00259635	0.00967992	0.0252225	0.00837255	0.00558828	0.0194274	0.0241248	0.00870439
Diet score	Cholesteryl.Esters.in.Chylomicrons.and.Extremely.Large.VLDL...Instance.0	2.95e-09	2.60722e-08	-0.0479836	0.00807975	3.46e-06	3.37585e-05	-0.0359906	0.00775054	9.95e-06	8.55291e-05	-0.0358898	0.0081191
Diet score	Cholesteryl.Esters.in.HDL...Instance.0	0.0556518	0.0912981	0.0128534	0.00671566	0.783864	0.843696	0.00174747	0.00637082	0.813233	0.876058	0.00156386	0.00661914
Diet score	Cholesteryl.Esters.in.IDL...Instance.0	0.549067	0.626436	0.00399849	0.00667332	0.904416	0.935008	-0.000745738	0.00620998	0.882267	0.923474	-0.000966345	0.00652496
Diet score	Cholesteryl.Esters.in.Large.HDL...Instance.0	6e-05	0.000203303	0.0257087	0.00640422	0.0127126	0.0364195	0.0146033	0.00585986	0.0206326	0.0557796	0.0140967	0.00608936
Diet score	Cholesteryl.Esters.in.Large.LDL...Instance.0	0.761013	0.80863	-0.00213512	0.00701978	0.58289	0.682394	-0.00371207	0.00675926	0.701908	0.78792	-0.00271371	0.00708992
Diet score	Cholesteryl.Esters.in.Large.VLDL...Instance.0	0.0364283	0.0623045	-0.0153251	0.00732433	0.311571	0.429694	-0.00709497	0.00701102	0.41961	0.559034	-0.00590204	0.00731239
Diet score	Cholesteryl.Esters.in.LDL...Instance.0	0.239301	0.318476	-0.00839882	0.00713703	0.24117	0.357342	-0.0080628	0.00687879	0.328549	0.466964	-0.00705297	0.00721838
Diet score	Cholesteryl.Esters.in.Medium.HDL...Instance.0	0.886246	0.916177	0.00102447	0.00716114	0.221721	0.336876	-0.0085199	0.00697193	0.230018	0.356811	-0.00870784	0.00725423
Diet score	Cholesteryl.Esters.in.Medium.LDL...Instance.0	0.0128456	0.0240974	-0.0183058	0.00735645	0.0376232	0.0855382	-0.0147509	0.00709459	0.06547	0.135734	-0.0137092	0.00744167
Diet score	Cholesteryl.Esters.in.Medium.VLDL...Instance.0	0.0713264	0.112739	0.0118428	0.00656637	0.161146	0.26279	0.00857764	0.00612113	0.124143	0.220992	0.00990171	0.00643916
Diet score	Cholesteryl.Esters.in.Small.HDL...Instance.0	0.0110482	0.0210401	-0.020616	0.00811153	0.0022558	0.00863119	-0.024505	0.00802136	0.00568065	0.0196123	-0.023238	0.00840064
Diet score	Cholesteryl.Esters.in.Small.LDL...Instance.0	0.00609862	0.0124972	-0.0199614	0.00727741	0.0208994	0.0539686	-0.01613	0.00698236	0.0361676	0.0858042	-0.0153503	0.00732606
Diet score	Cholesteryl.Esters.in.Small.VLDL...Instance.0	0.250773	0.331984	-0.00791997	0.00689575	0.774982	0.837007	-0.0018851	0.00659421	0.988087	0.994575	-0.000103167	0.00690959
Diet score	Cholesteryl.Esters.in.Very.Large.HDL...Instance.0	4.89e-06	2.36037e-05	0.0301326	0.00659104	0.000573462	0.00272817	0.0206531	0.00599545	0.00147859	0.00646562	0.0198068	0.00622919
Diet score	Cholesteryl.Esters.in.Very.Large.VLDL...Instance.0	0.00022544	0.000635791	-0.0268696	0.00728214	0.0101587	0.0306471	-0.0177761	0.00691465	0.0208451	0.0557796	-0.0167113	0.00723084
Diet score	Cholesteryl.Esters.in.Very.Small.VLDL...Instance.0	0.212584	0.287492	0.00831394	0.00666951	0.298213	0.417232	0.00643165	0.00618239	0.320065	0.459065	0.00646639	0.006503
Diet score	Cholesteryl.Esters.in.VLDL...Instance.0	0.154713	0.220426	-0.00971298	0.00682489	0.400924	0.517654	-0.00541022	0.00644071	0.524094	0.654466	-0.00431208	0.00676864
Diet score	Cholesteryl.Esters.to.Total.Lipids.in.Chylomicrons.and.Extremely.Large.VLDL.percentage...Instance.0	0.333187	0.4169	0.00596864	0.00616751	0.71968	0.795069	0.00220518	0.00614435	0.92678	0.951584	0.00060198	0.00655043
Diet score	Cholesteryl.Esters.to.Total.Lipids.in.IDL.percentage...Instance.0	0.23103	0.309437	0.0117393	0.00980094	0.682443	0.769511	-0.00381917	0.00933458	0.739755	0.824505	-0.00321171	0.00966838
Diet score	Cholesteryl.Esters.to.Total.Lipids.in.Large.HDL.percentage...Instance.0	1.39e-06	7.48691e-06	0.053536	0.0110865	0.000680999	0.00309657	0.0360153	0.0105989	0.000570108	0.00293232	0.0377523	0.0109539
Diet score	Cholesteryl.Esters.to.Total.Lipids.in.Large.LDL.percentage...Instance.0	0.731313	0.783773	0.00458849	0.0133625	0.984501	0.987854	0.000259017	0.0133333	0.760062	0.840421	0.00396314	0.0129766
Diet score	Cholesteryl.Esters.to.Total.Lipids.in.Large.VLDL.percentage...Instance.0	1.08e-10	1.255e-09	0.0484479	0.00749769	2.06e-08	4.10365e-07	0.040546	0.00722627	4.93e-08	9.37447e-07	0.041118	0.00753374
Diet score	Cholesteryl.Esters.to.Total.Lipids.in.Medium.HDL.percentage...Instance.0	5.6e-05	0.000192548	0.0354961	0.00880701	0.0158424	0.0429421	0.0203687	0.00844167	0.00973292	0.030537	0.0227117	0.0087838
Diet score	Cholesteryl.Esters.to.Total.Lipids.in.Medium.LDL.percentage...Instance.0	8.22e-05	0.000262496	-0.0371782	0.00943762	0.00120302	0.00515285	-0.0294705	0.0090988	0.00104959	0.00482502	-0.0304954	0.00930369
Diet score	Cholesteryl.Esters.to.Total.Lipids.in.Medium.VLDL.percentage...Instance.0	6.02e-07	3.49773e-06	0.0421334	0.00843813	0.000140759	0.000837216	0.0299024	0.00785238	0.00017735	0.00109642	0.0307642	0.00820251
Diet score	Cholesteryl.Esters.to.Total.Lipids.in.Small.HDL.percentage...Instance.0	0.00155912	0.00359687	0.0272305	0.00860585	0.047878	0.103598	0.0167857	0.00848338	0.0291503	0.0722997	0.0193394	0.00886423
Diet score	Cholesteryl.Esters.to.Total.Lipids.in.Small.LDL.percentage...Instance.0	5.16e-07	3.05462e-06	-0.044182	0.00879584	1.11e-06	1.30192e-05	-0.0417589	0.00856838	2.73e-06	2.95358e-05	-0.041949	0.00893888
Diet score	Cholesteryl.Esters.to.Total.Lipids.in.Small.VLDL.percentage...Instance.0	0.0200394	0.0361343	0.0197637	0.00849714	0.0674446	0.135429	0.0150221	0.00821387	0.0643094	0.134514	0.015904	0.00859574
Diet score	Cholesteryl.Esters.to.Total.Lipids.in.Very.Large.HDL.percentage...Instance.0	0.00855476	0.0168016	0.0313696	0.0119286	0.0796471	0.152606	0.0207511	0.0118383	0.0369669	0.0872057	0.0258408	0.0123854
Diet score	Cholesteryl.Esters.to.Total.Lipids.in.Very.Large.VLDL.percentage...Instance.0	1.87e-07	1.17342e-06	0.0323223	0.00619814	2.97e-05	0.000211781	0.0247278	0.00591931	0.000149853	0.000945053	0.0237397	0.00625932
Diet score	Cholesteryl.Esters.to.Total.Lipids.in.Very.Small.VLDL.percentage...Instance.0	4.71e-05	0.000164653	0.0366706	0.00900738	0.010507	0.0315461	0.021113	0.00825022	0.0219299	0.0576982	0.0196499	0.0085736
Diet score	Citrate...Instance.0	0.00164041	0.00374994	-0.0274946	0.00873025	0.0121146	0.0352756	-0.0218637	0.00871351	0.0213588	0.0568115	-0.0207586	0.00901797
Diet score	Clinical.LDL.Cholesterol...Instance.0	0.835381	0.874397	-0.00142671	0.00686545	0.596171	0.693415	-0.00346639	0.00654123	0.692456	0.781504	-0.0027185	0.00687298
Diet score	Concentration.of.Chylomicrons.and.Extremely.Large.VLDL.Particles...Instance.0	5.1e-09	4.32466e-08	-0.0530451	0.00907056	7.19e-06	5.93648e-05	-0.0392281	0.00873705	1.19e-05	9.76111e-05	-0.0401342	0.00915877
Diet score	Concentration.of.HDL.Particles...Instance.0	0.26868	0.351243	-0.00826408	0.00747097	0.0357119	0.0822357	-0.0155079	0.00738318	0.0475605	0.105085	-0.0152524	0.00769742
Diet score	Concentration.of.IDL.Particles...Instance.0	0.812892	0.852993	-0.00157138	0.00663862	0.718578	0.794551	-0.00222317	0.00616915	0.699341	0.785742	-0.00250717	0.00649155
Diet score	Concentration.of.Large.HDL.Particles...Instance.0	0.000405777	0.0010688	0.0225511	0.00637522	0.0356491	0.0822357	0.0123497	0.00587758	0.055858	0.119756	0.0116841	0.00610982
Diet score	Concentration.of.Large.LDL.Particles...Instance.0	0.99026	0.991841	-8.39e-05	0.00687184	0.848968	0.895341	0.00124733	0.00654973	0.677506	0.769428	0.0028585	0.00687336
Diet score	Concentration.of.Large.VLDL.Particles...Instance.0	5.13e-05	0.000177849	-0.0345258	0.00852277	0.0069463	0.0224103	-0.02207	0.00817444	0.0112689	0.03441	-0.0215905	0.00851804
Diet score	Concentration.of.LDL.Particles...Instance.0	0.435151	0.521915	-0.00545072	0.00698421	0.643381	0.732707	-0.00307912	0.00665053	0.79788	0.865911	-0.00178808	0.00698201
Diet score	Concentration.of.Medium.HDL.Particles...Instance.0	0.49022	0.568896	-0.00497897	0.0072161	0.076035	0.148363	-0.0125986	0.00710052	0.0795927	0.156076	-0.0129608	0.00739257
Diet score	Concentration.of.Medium.LDL.Particles...Instance.0	0.0844802	0.130818	-0.0123005	0.00712902	0.194908	0.307976	-0.00883084	0.00681251	0.258878	0.389091	-0.00808001	0.0071561
Diet score	Concentration.of.Medium.VLDL.Particles...Instance.0	0.0889584	0.136483	-0.0124245	0.00730396	0.342596	0.462738	-0.00663707	0.00699311	0.460093	0.598475	-0.0054044	0.00731589
Diet score	Concentration.of.Small.HDL.Particles...Instance.0	0.00112746	0.00270548	-0.0265343	0.00814581	0.000484951	0.00239612	-0.0281597	0.00806891	0.00141719	0.00626256	-0.0269728	0.00845026
Diet score	Concentration.of.Small.LDL.Particles...Instance.0	0.026786	0.0468196	-0.0159429	0.00719804	0.0981844	0.179623	-0.0113275	0.00684919	0.136374	0.237743	-0.0107106	0.00719055
Diet score	Concentration.of.Small.VLDL.Particles...Instance.0	0.040986	0.0693226	-0.0159756	0.00781627	0.423458	0.536808	-0.0060318	0.00753538	0.591748	0.705936	-0.0042109	0.00785147
Diet score	Concentration.of.Very.Large.HDL.Particles...Instance.0	0.000266388	0.000734763	0.024158	0.00662396	0.00713717	0.0229083	0.016336	0.00607096	0.0154873	0.0443936	0.0152866	0.00631374
Diet score	Concentration.of.Very.Large.VLDL.Particles...Instance.0	9.58e-07	5.29643e-06	-0.0427282	0.0087153	0.000449186	0.00223702	-0.0292971	0.00834593	0.000789065	0.00385948	-0.029257	0.00871376
Diet score	Concentration.of.Very.Small.VLDL.Particles...Instance.0	0.396375	0.482038	-0.00603999	0.00712141	0.879317	0.918089	-0.00103125	0.00679172	0.974281	0.986067	-0.000229618	0.00712212
Diet score	Concentration.of.VLDL.Particles...Instance.0	0.0167129	0.0307096	-0.0183077	0.00764954	0.193806	0.307492	-0.00952982	0.00733358	0.274559	0.406814	-0.00837719	0.00766664
Diet score	Creatinine...Instance.0	1.18e-09	1.16606e-08	-0.0510684	0.00838844	9.27e-09	2.07747e-07	-0.0477068	0.00829996	4.47e-05	0.000316204	-0.0257374	0.00630282
Diet score	Degree.of.Unsaturation...Instance.0	6.65e-73	2.78192e-70	0.150877	0.00829696	1.44e-63	6.024e-61	0.135067	0.00797677	1.05e-57	4.3925e-55	0.134359	0.00834098
Diet score	Docosahexaenoic.Acid...Instance.0	4.93e-62	1.54679e-59	0.123393	0.00738072	6.55e-57	2.05506e-54	0.116796	0.00730736	4.43e-51	1.38991e-48	0.115424	0.00763737
Diet score	Docosahexaenoic.Acid.to.Total.Fatty.Acids.percentage...Instance.0	1.59e-88	1.99545e-85	0.160041	0.00795602	1.31e-80	1.64405e-77	0.147928	0.00772071	7.18e-72	9.0109e-69	0.145889	0.00807684
Diet score	Free.Cholesterol.in.Chylomicrons.and.Extremely.Large.VLDL...Instance.0	1.14e-08	9.23032e-08	-0.0497741	0.00871267	1.18e-05	9.25563e-05	-0.0367432	0.00838452	2.28e-05	0.000171341	-0.0372372	0.00878736
Diet score	Free.Cholesterol.in.HDL...Instance.0	0.180299	0.249752	0.00886972	0.00661962	0.902528	0.935008	0.00077658	0.00634092	0.979192	0.989441	0.000171858	0.00658907
Diet score	Free.Cholesterol.in.IDL...Instance.0	0.0661277	0.105586	0.0123523	0.00672151	0.207288	0.320773	0.00788894	0.00625547	0.227238	0.353388	0.00792352	0.00656153
Diet score	Free.Cholesterol.in.Large.HDL...Instance.0	0.000615036	0.00155306	0.0218898	0.00638967	0.0343232	0.0799176	0.0124989	0.00590546	0.0611296	0.129621	0.0114951	0.0061381
Diet score	Free.Cholesterol.in.Large.LDL...Instance.0	0.452549	0.535296	0.00513228	0.00683213	0.987067	0.988643	0.000104976	0.00647597	0.940723	0.959946	0.000505063	0.00679186
Diet score	Free.Cholesterol.in.Large.VLDL...Instance.0	6.61e-05	0.000220041	-0.0326403	0.00817748	0.00821831	0.025785	-0.0206622	0.00781649	0.0140825	0.0408166	-0.0200075	0.00814788
Diet score	Free.Cholesterol.in.LDL...Instance.0	0.607183	0.679764	0.00355821	0.00692107	0.949135	0.967639	-0.000421686	0.00661005	0.96716	0.98044	0.00028564	0.00693775
Diet score	Free.Cholesterol.in.Medium.HDL...Instance.0	0.959889	0.974645	-0.000353538	0.0070295	0.258615	0.37392	-0.00778767	0.00689343	0.254557	0.384902	-0.00817362	0.00717354
Diet score	Free.Cholesterol.in.Medium.LDL...Instance.0	0.93797	0.956257	-0.000550799	0.0070776	0.692309	0.77645	-0.00270822	0.00684355	0.829904	0.888677	-0.00154464	0.00719006
Diet score	Free.Cholesterol.in.Medium.VLDL...Instance.0	0.54344	0.621145	-0.00422631	0.00695533	0.927829	0.953666	-0.000599865	0.00662263	0.903212	0.935956	0.000844436	0.00694392
Diet score	Free.Cholesterol.in.Small.HDL...Instance.0	0.00515191	0.010687	-0.0227048	0.00811496	0.00502643	0.0170491	-0.0226947	0.00808833	0.0102906	0.0318097	-0.0216891	0.00845133
Diet score	Free.Cholesterol.in.Small.LDL...Instance.0	0.568149	0.642007	0.00408596	0.00715835	0.742341	0.81012	0.00227336	0.00691491	0.618837	0.723803	0.00361388	0.00726387
Diet score	Free.Cholesterol.in.Small.VLDL...Instance.0	0.728238	0.781812	-0.00242599	0.00698171	0.863427	0.90509	0.00114854	0.00667689	0.675963	0.768894	0.00292703	0.00700264
Diet score	Free.Cholesterol.in.Very.Large.HDL...Instance.0	4.09e-05	0.000146238	0.0293515	0.00715206	0.00100336	0.00437227	0.0216712	0.0065862	0.00387253	0.0139656	0.0197861	0.00684878
Diet score	Free.Cholesterol.in.Very.Large.VLDL...Instance.0	4.85e-06	2.3501e-05	-0.0382608	0.00836611	0.00128481	0.0053392	-0.0257761	0.00800469	0.00214337	0.00876197	-0.0256874	0.00836626
Diet score	Free.Cholesterol.in.Very.Small.VLDL...Instance.0	0.729967	0.782998	0.00240808	0.00697633	0.34444	0.462932	0.00626919	0.00663079	0.303914	0.44196	0.0071486	0.00695304
Diet score	Free.Cholesterol.in.VLDL...Instance.0	0.00265453	0.00581401	-0.0229194	0.00762511	0.0553116	0.116224	-0.0139533	0.00728021	0.0869964	0.166765	-0.0130453	0.00762162
Diet score	Free.Cholesterol.to.Total.Lipids.in.Chylomicrons.and.Extremely.Large.VLDL.percentage...Instance.0	4.22e-07	2.52195e-06	0.038767	0.00765911	2.87e-05	0.00020582	0.0316638	0.00756542	8.9e-05	0.000597299	0.0307931	0.00785475
Diet score	Free.Cholesterol.to.Total.Lipids.in.IDL.percentage...Instance.0	6.35e-08	4.45209e-07	0.0576799	0.0106576	6.84e-06	5.6849e-05	0.0469163	0.0104246	8.05e-06	7.37427e-05	0.0482958	0.0108141
Diet score	Free.Cholesterol.to.Total.Lipids.in.Large.HDL.percentage...Instance.0	0.0864154	0.133396	0.020739	0.0120944	0.196221	0.308593	0.0150956	0.0116797	0.343064	0.484079	0.0114857	0.0121135
Diet score	Free.Cholesterol.to.Total.Lipids.in.Large.LDL.percentage...Instance.0	0.00013991	0.000416083	0.0405876	0.0106541	0.0324972	0.0766617	0.0214563	0.0100334	0.0460096	0.102561	0.0206019	0.010324
Diet score	Free.Cholesterol.to.Total.Lipids.in.Large.VLDL.percentage...Instance.0	0.840749	0.87782	0.00163178	0.00812074	0.48802	0.595204	0.00554661	0.00799819	0.383297	0.524007	0.00718496	0.00824083
Diet score	Free.Cholesterol.to.Total.Lipids.in.Medium.HDL.percentage...Instance.0	0.0213643	0.0382485	0.0177609	0.00771614	0.245202	0.361184	0.00856205	0.00736749	0.226091	0.352477	0.00918952	0.00759113
Diet score	Free.Cholesterol.to.Total.Lipids.in.Medium.LDL.percentage...Instance.0	1.05e-07	6.97222e-07	0.0536129	0.0100745	0.000155083	0.000913752	0.0363232	0.00959913	0.000256248	0.00146014	0.036303	0.00992657
Diet score	Free.Cholesterol.to.Total.Lipids.in.Medium.VLDL.percentage...Instance.0	8.46e-06	3.87493e-05	0.039311	0.00882368	0.000284559	0.00153271	0.0303245	0.00835374	0.000207168	0.00124998	0.0322957	0.00870181
Diet score	Free.Cholesterol.to.Total.Lipids.in.Small.HDL.percentage...Instance.0	0.0014489	0.00338617	0.024072	0.00755679	0.00270266	0.0100054	0.0216603	0.00721935	0.00192709	0.00792952	0.0231378	0.00745897
Diet score	Free.Cholesterol.to.Total.Lipids.in.Small.LDL.percentage...Instance.0	1.56e-06	8.36667e-06	0.0484262	0.0100771	0.000404037	0.00203641	0.0347361	0.00981678	0.000483962	0.00254131	0.0356447	0.0102118
Diet score	Free.Cholesterol.to.Total.Lipids.in.Small.VLDL.percentage...Instance.0	0.000394144	0.00104137	0.0267465	0.00754489	0.0163074	0.043637	0.0170158	0.00708313	0.0186355	0.0515371	0.0174175	0.00740195
Diet score	Free.Cholesterol.to.Total.Lipids.in.Very.Large.HDL.percentage...Instance.0	0.00267874	0.00585683	-0.0363878	0.0121171	0.0144825	0.0401226	-0.0290481	0.0118785	0.03166	0.0771521	-0.0266668	0.0124092
Diet score	Free.Cholesterol.to.Total.Lipids.in.Very.Large.VLDL.percentage...Instance.0	7.14e-08	4.89656e-07	0.035268	0.00654199	1.14e-06	1.32472e-05	0.0306008	0.00628626	7.37e-06	6.90715e-05	0.0296096	0.00660179
Diet score	Free.Cholesterol.to.Total.Lipids.in.Very.Small.VLDL.percentage...Instance.0	4.05e-08	2.93801e-07	0.054131	0.00985586	7.79e-07	9.58475e-06	0.0472793	0.00956442	9.15e-07	1.19617e-05	0.0490038	0.00997645
Diet score	Glucose...Instance.0	5.97e-06	2.83801e-05	-0.0915793	0.0202188	0.105204	0.189699	-0.0256981	0.0158605	0.103405	0.191459	-0.0267309	0.0164124
Diet score	Glucose.lactate...Instance.0	9.87e-08	6.62398e-07	-0.108187	0.0202883	0.00921061	0.0282624	-0.041202	0.0158192	0.00901579	0.0285728	-0.0428059	0.0163886
Diet score	Glutamine...Instance.0	0.103655	0.156354	0.0148119	0.00910093	0.83049	0.881781	-0.00188319	0.00879676	0.591621	0.705936	-0.00492337	0.00917676
Diet score	Glycine...Instance.0	0.992183	0.992974	-6.57e-05	0.00670174	0.222971	0.338365	-0.00792512	0.00650277	0.256014	0.385711	-0.00764842	0.00673322
Diet score	Glycoprotein.Acetyls...Instance.0	1.13e-07	7.3862e-07	-0.0448439	0.00844982	0.000550417	0.00265682	-0.0276547	0.0080022	0.00180915	0.00746869	-0.0258261	0.0082758
Diet score	HDL.Cholesterol...Instance.0	0.0705265	0.11171	0.012056	0.00666563	0.807503	0.861017	0.00154316	0.0063334	0.847669	0.89926	0.00126391	0.00657952
Diet score	Histidine...Instance.0	0.966537	0.978229	-0.000322158	0.0076791	0.439267	0.553494	-0.00592296	0.00765777	0.604838	0.716105	-0.00414136	0.00800307
Diet score	Isoleucine...Instance.0	0.0113594	0.0215023	-0.0224525	0.00886805	0.119046	0.208081	-0.0136744	0.00877179	0.0677616	0.13964	-0.0166602	0.00912003
Diet score	Lactate...Instance.0	6.1e-08	4.30084e-07	-0.0493814	0.00911224	2.59e-06	2.6643e-05	-0.0426095	0.00905935	2.8e-06	3.00342e-05	-0.0441811	0.00942528
Diet score	LDL.Cholesterol...Instance.0	0.460502	0.542658	-0.0052037	0.00705067	0.37229	0.493373	-0.00605012	0.00678093	0.472553	0.608261	-0.00511282	0.00711739
Diet score	Leucine...Instance.0	0.00707784	0.014167	-0.0240361	0.00892331	0.0817515	0.155688	-0.0153139	0.00879725	0.0661242	0.136715	-0.0168112	0.00914762
Diet score	Linoleic.Acid...Instance.0	0.192452	0.263851	-0.00970564	0.00744622	0.184742	0.294601	-0.00952786	0.00718339	0.314563	0.451827	-0.00757078	0.00752757
Diet score	Linoleic.Acid.to.Total.Fatty.Acids.percentage...Instance.0	4.43e-06	2.17174e-05	0.0391158	0.00851766	0.0013599	0.00559567	0.0251801	0.00785947	0.000682992	0.00342862	0.0278581	0.00820007
Diet score	Monounsaturated.Fatty.Acids...Instance.0	8.02e-13	1.25814e-11	-0.0664605	0.00927087	5.48e-09	1.29762e-07	-0.0523108	0.00896299	2.73e-08	5.61664e-07	-0.051972	0.00934414
Diet score	Monounsaturated.Fatty.Acids.to.Total.Fatty.Acids.percentage...Instance.0	1.98e-35	1.77493e-33	-0.111665	0.00895967	4.1e-28	5.1455e-26	-0.0917473	0.00832401	1.5e-25	1.8825e-23	-0.0905203	0.0086419
Diet score	Omega.3.Fatty.Acids...Instance.0	1.7e-36	1.77792e-34	0.0984019	0.00777282	2.72e-36	5.68933e-34	0.0974652	0.00772164	4.55e-32	9.51708e-30	0.0952856	0.00805762
Diet score	Omega.3.Fatty.Acids.to.Total.Fatty.Acids.percentage...Instance.0	2.26e-84	1.41815e-81	0.149477	0.00761871	5.84e-80	3.6646e-77	0.143185	0.0075046	3.49e-70	2.18997e-67	0.140123	0.00785421
Diet score	Omega.6.Fatty.Acids...Instance.0	0.257542	0.338445	-0.00851793	0.00752285	0.285618	0.403206	-0.00784204	0.00734389	0.418127	0.558274	-0.0062318	0.00769638
Diet score	Omega.6.Fatty.Acids.to.Omega.3.Fatty.Acids.ratio...Instance.0	1.97e-38	2.47235e-36	-0.0954266	0.00733507	3.95e-40	9.9145e-38	-0.0955567	0.00717957	4.47e-34	1.12197e-31	-0.0922239	0.00755151
Diet score	Omega.6.Fatty.Acids.to.Total.Fatty.Acids.percentage...Instance.0	8.42e-11	9.96896e-10	0.0613172	0.00943515	7.7e-07	9.56782e-06	0.0441011	0.0089175	8.47e-07	1.11893e-05	0.0458277	0.00930122
Diet score	Phenylalanine...Instance.0	0.00310478	0.00667209	-0.0236371	0.00799151	0.0140578	0.0393807	-0.0195976	0.00797902	0.080937	0.158218	-0.0144706	0.00829055
Diet score	Phosphatidylcholines...Instance.0	0.22539	0.302853	-0.00914353	0.00754178	0.144831	0.24235	-0.0108502	0.00744115	0.160744	0.27042	-0.0109068	0.0077757
Diet score	Phosphoglycerides...Instance.0	0.0741303	0.116002	-0.0137817	0.00771667	0.0741409	0.145432	-0.0136439	0.0076398	0.0850505	0.164466	-0.0137564	0.00798741
Diet score	Phospholipids.in.Chylomicrons.and.Extremely.Large.VLDL...Instance.0	4.12e-09	3.59069e-08	-0.0522557	0.0088817	5.9e-06	5.00304e-05	-0.0387484	0.00855013	1.03e-05	8.6755e-05	-0.0395356	0.0089591
Diet score	Phospholipids.in.HDL...Instance.0	0.761888	0.80863	-0.00212282	0.00700579	0.195337	0.307976	-0.0089054	0.00687663	0.175094	0.289516	-0.00970978	0.00716005
Diet score	Phospholipids.in.IDL...Instance.0	0.53054	0.608062	0.00422676	0.00673909	0.780644	0.840951	0.00175373	0.00629735	0.769536	0.845334	0.00193709	0.0066115
Diet score	Phospholipids.in.Large.HDL...Instance.0	0.00356107	0.00762652	0.0186268	0.0063895	0.116217	0.204371	0.00940862	0.00598907	0.17652	0.290522	0.00841882	0.00622861
Diet score	Phospholipids.in.Large.LDL...Instance.0	0.654879	0.722843	-0.00308829	0.00690884	0.442019	0.555289	-0.00507182	0.00659694	0.531721	0.658746	-0.00433596	0.00693308
Diet score	Phospholipids.in.Large.VLDL...Instance.0	1.16e-05	5.10807e-05	-0.0367004	0.00836601	0.00252595	0.00949124	-0.024193	0.00800865	0.00462542	0.0163518	-0.0236431	0.00834672
Diet score	Phospholipids.in.LDL...Instance.0	0.276928	0.359777	-0.00761999	0.0070082	0.268575	0.385213	-0.00744529	0.00672928	0.351851	0.491182	-0.0065845	0.00707216
Diet score	Phospholipids.in.Medium.HDL...Instance.0	0.0729119	0.114566	-0.013514	0.0075348	0.0143837	0.039937	-0.0183472	0.00749509	0.0153517	0.044189	-0.0189389	0.00781191
Diet score	Phospholipids.in.Medium.LDL...Instance.0	0.0301258	0.0522209	-0.0156533	0.00721787	0.0638539	0.130516	-0.0129516	0.00698816	0.106903	0.196144	-0.0118339	0.0073393
Diet score	Phospholipids.in.Medium.VLDL...Instance.0	0.0973689	0.147582	-0.0120557	0.00727176	0.338749	0.458608	-0.00665283	0.00695408	0.460369	0.598475	-0.00537468	0.00728015
Diet score	Phospholipids.in.Small.HDL...Instance.0	1.85e-05	7.63734e-05	-0.0356842	0.00833068	2.48e-05	0.000178874	-0.0348502	0.0082619	5.75e-05	0.000392188	-0.0347432	0.00863279
Diet score	Phospholipids.in.Small.LDL...Instance.0	0.254976	0.336101	-0.00838184	0.00736282	0.531986	0.632836	-0.00443149	0.00709043	0.616125	0.723308	-0.00372415	0.00742802
Diet score	Phospholipids.in.Small.VLDL...Instance.0	0.198425	0.269798	-0.00942633	0.00732926	0.684319	0.770242	-0.00286287	0.00704122	0.885683	0.924736	-0.00105848	0.00736223
Diet score	Phospholipids.in.Very.Large.HDL...Instance.0	2.52e-05	9.94528e-05	0.0278785	0.00661529	0.00123001	0.00518008	0.0196737	0.00608601	0.0037499	0.0136806	0.0183709	0.00633675
Diet score	Phospholipids.in.Very.Large.VLDL...Instance.0	1.27e-06	6.87004e-06	-0.0414293	0.00854826	0.000522677	0.0025463	-0.0283936	0.00818304	0.000860289	0.00413664	-0.0285126	0.00855318
Diet score	Phospholipids.in.Very.Small.VLDL...Instance.0	0.459053	0.541458	-0.00546399	0.00737946	0.861515	0.904014	0.00123547	0.00708208	0.769894	0.845334	0.00216754	0.00740987
Diet score	Phospholipids.in.VLDL...Instance.0	0.000324948	0.00087701	-0.0286251	0.00796114	0.0171674	0.0457434	-0.0181623	0.00762021	0.0287853	0.0715358	-0.0174212	0.00796687
Diet score	Phospholipids.to.Total.Lipids.in.Chylomicrons.and.Extremely.Large.VLDL.percentage...Instance.0	0.000625186	0.00157552	0.0246255	0.00719749	0.000988439	0.00432227	0.0235961	0.00716194	0.00100381	0.00463153	0.0245102	0.00744899
Diet score	Phospholipids.to.Total.Lipids.in.IDL.percentage...Instance.0	0.372598	0.457097	0.00871963	0.00977919	0.161234	0.26279	0.0136596	0.00974972	0.207411	0.329912	0.0126761	0.0100541
Diet score	Phospholipids.to.Total.Lipids.in.Large.HDL.percentage...Instance.0	5.9e-07	3.44395e-06	-0.0559039	0.0111872	0.000209332	0.0011996	-0.0390146	0.0105199	0.000222114	0.0013274	-0.0404095	0.0109401
Diet score	Phospholipids.to.Total.Lipids.in.Large.LDL.percentage...Instance.0	0.316286	0.400103	0.0112458	0.0112215	0.4128	0.526488	0.00915814	0.011182	0.600909	0.713473	0.00568165	0.0108613
Diet score	Phospholipids.to.Total.Lipids.in.Large.VLDL.percentage...Instance.0	4.53e-06	2.21212e-05	-0.0352034	0.0076736	0.000531109	0.00257352	-0.0251913	0.00726917	0.00318266	0.0119947	-0.0223842	0.00758738
Diet score	Phospholipids.to.Total.Lipids.in.Medium.HDL.percentage...Instance.0	0.000318113	0.000860413	-0.0314295	0.00872764	0.071958	0.142216	-0.0148457	0.00824968	0.0416088	0.0946003	-0.0174586	0.00856797
Diet score	Phospholipids.to.Total.Lipids.in.Medium.LDL.percentage...Instance.0	0.00986713	0.0189927	0.0229659	0.00889851	0.0294104	0.0714353	0.019124	0.00877969	0.0481983	0.106121	0.0177367	0.00897678
Diet score	Phospholipids.to.Total.Lipids.in.Medium.VLDL.percentage...Instance.0	0.0267523	0.0468196	0.0203639	0.00919202	0.104476	0.189195	0.0141972	0.00874399	0.0959943	0.181435	0.015143	0.00909631
Diet score	Phospholipids.to.Total.Lipids.in.Small.HDL.percentage...Instance.0	0.0777139	0.121031	-0.0140471	0.00796203	0.0877273	0.16581	-0.0135931	0.00796012	0.036252	0.0858419	-0.0174801	0.00834631
Diet score	Phospholipids.to.Total.Lipids.in.Small.LDL.percentage...Instance.0	5.71e-08	4.04862e-07	0.0485044	0.00893092	9.88e-08	1.58967e-06	0.0465129	0.00872298	4.31e-06	4.2929e-05	0.0413283	0.00898806
Diet score	Phospholipids.to.Total.Lipids.in.Small.VLDL.percentage...Instance.0	0.00117403	0.0028065	0.0240278	0.0074025	0.0294442	0.0714353	0.0152255	0.00699139	0.0307284	0.0750276	0.0157802	0.00730277
Diet score	Phospholipids.to.Total.Lipids.in.Very.Large.HDL.percentage...Instance.0	0.00149099	0.00345876	0.0371786	0.0117018	0.0053176	0.0177102	0.0320416	0.0114941	0.0334103	0.0809457	0.0257176	0.0120888
Diet score	Phospholipids.to.Total.Lipids.in.Very.Large.VLDL.percentage...Instance.0	0.0537475	0.0886007	-0.0141705	0.00734583	0.267127	0.38449	-0.00790896	0.00712676	0.231354	0.357533	-0.00905054	0.00756134
Diet score	Phospholipids.to.Total.Lipids.in.Very.Small.VLDL.percentage...Instance.0	0.335927	0.419074	-0.00894676	0.00929743	0.478353	0.586836	0.00637452	0.00899117	0.433637	0.572858	0.00733476	0.00936736
Diet score	Polyunsaturated.Fatty.Acids...Instance.0	0.00960767	0.0186075	0.0197224	0.00761464	0.00746457	0.0237767	0.0200398	0.00748919	0.00797414	0.0259936	0.0208104	0.00784217
Diet score	Polyunsaturated.Fatty.Acids.to.Monounsaturated.Fatty.Acids.ratio...Instance.0	2.76e-40	5.773e-38	0.110322	0.00827202	5.05e-33	9.05393e-31	0.0918664	0.00765079	7.06e-30	1.10754e-27	0.091217	0.0080095
Diet score	Polyunsaturated.Fatty.Acids.to.Total.Fatty.Acids.percentage...Instance.0	9.08e-39	1.26616e-36	0.12048	0.00921821	2.49e-31	3.47217e-29	0.101329	0.00867796	4.3e-29	5.99611e-27	0.10173	0.00906025
Diet score	Pyruvate...Instance.0	0.00415434	0.00882183	-0.0241818	0.00843525	0.0188732	0.0493457	-0.0197968	0.00843011	0.0101513	0.0315344	-0.0201453	0.00783533
Diet score	Remnant.Cholesterol..Non.HDL..Non.LDL..Cholesterol....Instance.0	0.374193	0.458159	-0.0060651	0.00682484	0.464935	0.577716	-0.00468765	0.00641469	0.538091	0.66467	-0.00415514	0.00674842
Diet score	Saturated.Fatty.Acids...Instance.0	2.27e-07	1.40337e-06	-0.0467917	0.00903538	3.25e-05	0.000226597	-0.0366825	0.00882486	5.43e-05	0.000378592	-0.0372991	0.00923745
Diet score	Saturated.Fatty.Acids.to.Total.Fatty.Acids.percentage...Instance.0	5.66e-18	1.97314e-16	-0.0796267	0.00920222	1.42e-14	8.10045e-13	-0.069932	0.00907749	2.32e-14	1.32345e-12	-0.0723805	0.0094712
Diet score	Spectrometer.corrected.alanine...Instance.0	1.19e-06	6.49326e-06	-0.052942	0.0108922	4.8e-05	0.000312124	-0.0436858	0.0107425	0.000103544	0.000683935	-0.0436561	0.0112412
Diet score	Sphingomyelins...Instance.0	0.970727	0.980098	-0.000252785	0.00688836	0.531455	0.632836	-0.00418008	0.00667952	0.578917	0.69927	-0.00387742	0.00698655
Diet score	Total.Cholesterol...Instance.0	0.893921	0.922591	-0.000925874	0.00694333	0.510875	0.615306	-0.00435688	0.00662648	0.586323	0.702804	-0.00378113	0.00694821
Diet score	Total.Cholesterol.Minus.HDL.C...Instance.0	0.406643	0.49308	-0.00572854	0.00690315	0.402399	0.519024	-0.00549072	0.00655706	0.49192	0.627577	-0.00473599	0.0068909
Diet score	Total.Cholines...Instance.0	0.181203	0.250727	-0.00994644	0.00743859	0.104623	0.189195	-0.0118815	0.00732084	0.12556	0.222523	-0.0117267	0.00765466
Diet score	Total.Concentration.of.Branched.Chain.Amino.Acids..Leucine...Isoleucine...Valine....Instance.0	0.0133807	0.0248782	-0.0219168	0.00885941	0.243914	0.360021	-0.010086	0.00865511	0.192064	0.31102	-0.0117475	0.00900482
Diet score	Total.Concentration.of.Lipoprotein.Particles...Instance.0	0.23331	0.311826	-0.00889743	0.00746469	0.0363706	0.0834461	-0.0154522	0.00738282	0.050724	0.111097	-0.0150525	0.00770334
Diet score	Total.Esterified.Cholesterol...Instance.0	0.989861	0.991841	8.83e-05	0.00695003	0.531751	0.632836	-0.00415224	0.00663983	0.602863	0.714885	-0.00362079	0.00695901
Diet score	Total.Fatty.Acids...Instance.0	6.74e-05	0.000223775	-0.0349028	0.00875479	0.00248076	0.00934943	-0.0259075	0.0085607	0.00398193	0.0142781	-0.0257796	0.00895058
Diet score	Total.Free.Cholesterol...Instance.0	0.618283	0.688506	-0.00346167	0.00694699	0.469467	0.581621	-0.00478398	0.00661347	0.553922	0.676359	-0.00410819	0.00694055
Diet score	Total.Lipids.in.Chylomicrons.and.Extremely.Large.VLDL...Instance.0	2.46e-09	2.22108e-08	-0.0550064	0.00921567	3.68e-06	3.55262e-05	-0.0411577	0.00888795	5.97e-06	5.76335e-05	-0.042238	0.00932447
Diet score	Total.Lipids.in.HDL...Instance.0	0.715929	0.7719	0.00249283	0.00685008	0.403419	0.519215	-0.00556253	0.00665725	0.377349	0.518132	-0.00611436	0.00692588
Diet score	Total.Lipids.in.IDL...Instance.0	0.65778	0.724136	0.00297468	0.00671498	0.997561	0.997561	-1.92e-05	0.00627702	0.99808	0.99859	1.59e-05	0.00659442
Diet score	Total.Lipids.in.Large.HDL...Instance.0	0.000839701	0.00206632	0.0212731	0.00636876	0.0534834	0.113766	0.0114044	0.00590538	0.0845145	0.163682	0.010592	0.00613949
Diet score	Total.Lipids.in.Large.LDL...Instance.0	0.64695	0.71535	-0.00319372	0.00697296	0.482828	0.59117	-0.00469839	0.00669493	0.585425	0.702804	-0.00383299	0.00702663
Diet score	Total.Lipids.in.Large.VLDL...Instance.0	0.000100966	0.000311351	-0.033506	0.00861431	0.00995878	0.0302622	-0.0213274	0.0082739	0.0155289	0.0443936	-0.0208558	0.00861742
Diet score	Total.Lipids.in.LDL...Instance.0	0.243783	0.323412	-0.00826137	0.0070874	0.244126	0.360021	-0.00794808	0.0068236	0.328923	0.466966	-0.00699416	0.00716373
Diet score	Total.Lipids.in.Lipoprotein.Particles...Instance.0	0.0130026	0.0243193	-0.0191846	0.00772304	0.0270503	0.0666958	-0.0166134	0.00751374	0.0392635	0.0915905	-0.0162284	0.00787148
Diet score	Total.Lipids.in.Medium.HDL...Instance.0	0.239896	0.318929	-0.00865547	0.00736444	0.0381307	0.0865354	-0.0151081	0.00728564	0.0408337	0.0934867	-0.0155229	0.00758893
Diet score	Total.Lipids.in.Medium.LDL...Instance.0	0.0246115	0.0433812	-0.0164274	0.00730845	0.0574974	0.119975	-0.013419	0.00706379	0.0973432	0.182883	-0.0122916	0.00741341
Diet score	Total.Lipids.in.Medium.VLDL...Instance.0	0.0257573	0.0453372	-0.0173118	0.00776267	0.194098	0.307567	-0.00969913	0.00746878	0.277109	0.408662	-0.00847793	0.00780015
Diet score	Total.Lipids.in.Small.HDL...Instance.0	3.58e-05	0.000132144	-0.0343084	0.00829776	4.5e-05	0.000295681	-0.0335308	0.00821463	0.000126609	0.00080657	-0.0329333	0.00858899
Diet score	Total.Lipids.in.Small.LDL...Instance.0	0.0320937	0.0555554	-0.0157276	0.00733737	0.0952714	0.176404	-0.0117647	0.00705165	0.141585	0.24475	-0.0108731	0.00739654
Diet score	Total.Lipids.in.Small.VLDL...Instance.0	0.0364691	0.0623045	-0.0161481	0.00771938	0.362293	0.484731	-0.00677399	0.00743544	0.514271	0.646056	-0.00505953	0.00775735
Diet score	Total.Lipids.in.Very.Large.HDL...Instance.0	2.43e-05	9.68143e-05	0.0280089	0.00663332	0.00122282	0.00517393	0.0196591	0.00607836	0.00351253	0.0130411	0.0184601	0.0063229
Diet score	Total.Lipids.in.Very.Large.VLDL...Instance.0	5.71e-07	3.36434e-06	-0.0439672	0.008787	0.000292743	0.00155675	-0.0304943	0.00841752	0.000507398	0.00265327	-0.0305812	0.00879307
Diet score	Total.Lipids.in.Very.Small.VLDL...Instance.0	0.515648	0.593339	-0.00466825	0.00718095	0.947398	0.96744	0.000453582	0.0068749	0.859699	0.905136	0.00127405	0.00720774
Diet score	Total.Lipids.in.VLDL...Instance.0	5.79e-05	0.000197996	-0.0337832	0.0083983	0.00604854	0.0198196	-0.0221261	0.00805865	0.010136	0.0315344	-0.021654	0.0084204
Diet score	Total.Phospholipids.in.Lipoprotein.Particles...Instance.0	0.0606113	0.0982779	-0.0140697	0.00749786	0.0422169	0.09394	-0.0149284	0.00734814	0.0526047	0.114418	-0.0149057	0.00768982
Diet score	Total.Triglycerides...Instance.0	4.24e-06	2.10324e-05	-0.041434	0.00900483	0.00127371	0.00531064	-0.0279437	0.00867114	0.00212456	0.00871346	-0.0277974	0.00904573
Diet score	Triglycerides.in.Chylomicrons.and.Extremely.Large.VLDL...Instance.0	2.88e-09	2.5634e-08	-0.0568209	0.00956103	3.96e-06	3.65426e-05	-0.0426576	0.00924241	5.59e-06	5.43833e-05	-0.0440871	0.00970306
Diet score	Triglycerides.in.HDL...Instance.0	4.23e-05	0.000150814	-0.0343447	0.00838423	0.00198877	0.0077997	-0.0254986	0.00824505	0.00290651	0.011121	-0.0256233	0.00860381
Diet score	Triglycerides.in.IDL...Instance.0	0.000589347	0.0014942	-0.0283371	0.00824377	0.036254	0.0833312	-0.016829	0.00803561	0.0611438	0.129621	-0.0156551	0.00835985
Diet score	Triglycerides.in.Large.HDL...Instance.0	0.15102	0.215621	-0.0110964	0.00772714	0.200893	0.313973	-0.00985486	0.00770462	0.191334	0.310238	-0.0105162	0.00804778
Diet score	Triglycerides.in.Large.LDL...Instance.0	3.1e-05	0.000117184	-0.0348327	0.0083586	0.00504809	0.0170764	-0.022806	0.00813203	0.0100205	0.0312828	-0.0217677	0.00845159
Diet score	Triglycerides.in.Large.VLDL...Instance.0	8.99e-05	0.000284193	-0.0356147	0.00909085	0.00866211	0.0269083	-0.0230076	0.00876298	0.0124054	0.0368762	-0.0228127	0.00912209
Diet score	Triglycerides.in.LDL...Instance.0	7.44e-06	3.44546e-05	-0.0385495	0.00859947	0.00208774	0.00811181	-0.0256787	0.00834227	0.00438684	0.0156406	-0.0247188	0.00867472
Diet score	Triglycerides.in.Medium.HDL...Instance.0	1.85e-05	7.63734e-05	-0.0355756	0.00830538	0.00079432	0.00357302	-0.0274212	0.00817171	0.00116249	0.00522913	-0.0277273	0.00853463
Diet score	Triglycerides.in.Medium.LDL...Instance.0	2.29e-06	1.20249e-05	-0.0417354	0.00882647	0.000984468	0.00431996	-0.0281548	0.00854275	0.00225138	0.00911447	-0.0271422	0.00888269
Diet score	Triglycerides.in.Medium.VLDL...Instance.0	0.00109971	0.00264393	-0.0281667	0.00862819	0.0426992	0.0945106	-0.0168798	0.00832807	0.0641875	0.134483	-0.0160384	0.00866441
Diet score	Triglycerides.in.Small.HDL...Instance.0	2.73e-07	1.67129e-06	-0.0428839	0.00833676	0.000182435	0.00106491	-0.0298513	0.00797446	0.000403141	0.00218078	-0.0293971	0.00830632
Diet score	Triglycerides.in.Small.LDL...Instance.0	6.08e-07	3.51631e-06	-0.045554	0.00912632	0.000354892	0.00183049	-0.031488	0.00881382	0.000721757	0.00357755	-0.0310761	0.00918827
Diet score	Triglycerides.in.Small.VLDL...Instance.0	0.0037239	0.00794813	-0.0247747	0.00853939	0.134436	0.228614	-0.0123368	0.00824136	0.197095	0.317528	-0.0110532	0.00856872
Diet score	Triglycerides.in.Very.Large.HDL...Instance.0	0.00560625	0.0115342	-0.0238134	0.00859542	0.0551218	0.116224	-0.0162558	0.00847491	0.0655419	0.135734	-0.0162823	0.00884077
Diet score	Triglycerides.in.Very.Large.VLDL...Instance.0	2.13e-07	1.32334e-06	-0.0474229	0.00913664	0.000147087	0.000870727	-0.033283	0.0087652	0.000244287	0.00141935	-0.0335914	0.00915446
Diet score	Triglycerides.in.Very.Small.VLDL...Instance.0	0.00132528	0.00313224	-0.0273686	0.00852282	0.0840412	0.159564	-0.0142725	0.00826025	0.138348	0.240148	-0.0127211	0.00858324
Diet score	Triglycerides.in.VLDL...Instance.0	5.22e-06	2.51e-05	-0.0412825	0.0090576	0.00144243	0.00589657	-0.0277622	0.0087117	0.0022972	0.00920733	-0.0277202	0.00908986
Diet score	Triglycerides.to.Phosphoglycerides.ratio...Instance.0	3.8e-07	2.28182e-06	-0.0454039	0.00893485	0.000523462	0.0025463	-0.0293353	0.00845543	0.00088868	0.0042246	-0.0291807	0.00877744
Diet score	Triglycerides.to.Total.Lipids.in.Chylomicrons.and.Extremely.Large.VLDL.percentage...Instance.0	0.00123842	0.00293804	-0.0241964	0.00748954	0.0109348	0.0323741	-0.0190178	0.00747204	0.0225048	0.0585965	-0.0179257	0.00785497
Diet score	Triglycerides.to.Total.Lipids.in.IDL.percentage...Instance.0	0.000201957	0.000579326	-0.0405073	0.0108957	0.0305106	0.0732138	-0.0222532	0.010285	0.0293362	0.0726171	-0.0231077	0.0106036
Diet score	Triglycerides.to.Total.Lipids.in.Large.HDL.percentage...Instance.0	0.00257463	0.00566869	-0.0335147	0.0111157	0.0469264	0.102067	-0.0216554	0.0108976	0.0541227	0.11711	-0.021586	0.0112073
Diet score	Triglycerides.to.Total.Lipids.in.Large.LDL.percentage...Instance.0	0.00242834	0.00536543	-0.0374925	0.0123624	0.101218	0.184367	-0.0196299	0.011976	0.0943982	0.179451	-0.0202219	0.0120887
Diet score	Triglycerides.to.Total.Lipids.in.Large.VLDL.percentage...Instance.0	0.318407	0.402013	-0.00811698	0.00813506	0.201638	0.314355	-0.0102237	0.0080062	0.132492	0.232503	-0.0125485	0.00834089
Diet score	Triglycerides.to.Total.Lipids.in.Medium.HDL.percentage...Instance.0	2.84e-05	0.000108334	-0.035027	0.00836455	0.00700841	0.0225527	-0.0216876	0.00804164	0.00512288	0.0179587	-0.0234244	0.00836651
Diet score	Triglycerides.to.Total.Lipids.in.Medium.LDL.percentage...Instance.0	0.00438733	0.00926952	-0.0317591	0.0111458	0.0961047	0.176998	-0.0180828	0.0108659	0.144858	0.249378	-0.0160777	0.0110269
Diet score	Triglycerides.to.Total.Lipids.in.Medium.VLDL.percentage...Instance.0	1.12e-05	4.9493e-05	-0.0378452	0.00861015	0.000714589	0.00323758	-0.0273047	0.00806685	0.000729945	0.00359247	-0.0284339	0.00841476
Diet score	Triglycerides.to.Total.Lipids.in.Small.HDL.percentage...Instance.0	1.97e-05	8.10607e-05	-0.0351664	0.00823542	0.0113396	0.0333285	-0.0198039	0.00782005	0.0119922	0.0359193	-0.0203907	0.00811474
Diet score	Triglycerides.to.Total.Lipids.in.Small.LDL.percentage...Instance.0	2.87e-06	1.46417e-05	-0.0496923	0.0106136	0.000577271	0.00273387	-0.0354662	0.0103009	0.00264322	0.010302	-0.0312493	0.0103917
Diet score	Triglycerides.to.Total.Lipids.in.Small.VLDL.percentage...Instance.0	0.00187572	0.00424149	-0.0246536	0.00792736	0.0266774	0.066077	-0.0166878	0.00752896	0.0274524	0.0684946	-0.017363	0.00787322
Diet score	Triglycerides.to.Total.Lipids.in.Very.Large.HDL.percentage...Instance.0	2.6e-05	0.00010071	-0.0587922	0.0139724	0.000590723	0.00276626	-0.0471818	0.0137285	0.00256164	0.0100151	-0.0429917	0.0142514
Diet score	Triglycerides.to.Total.Lipids.in.Very.Large.VLDL.percentage...Instance.0	1.79e-06	9.51886e-06	-0.0300716	0.00629388	3.95e-05	0.000265094	-0.0247804	0.00602661	0.000230187	0.00136266	-0.0233403	0.00633452
Diet score	Triglycerides.to.Total.Lipids.in.Very.Small.VLDL.percentage...Instance.0	3.75e-06	1.8951e-05	-0.0431229	0.00932007	0.00057373	0.00272817	-0.0296912	0.00861945	0.00139941	0.00620589	-0.0286688	0.00897133
Diet score	Tyrosine...Instance.0	0.783495	0.829078	0.00241363	0.00878407	0.423078	0.536808	0.00698308	0.00871665	0.447476	0.586815	0.00686466	0.00903652
Diet score	Valine...Instance.0	0.0336123	0.0578648	-0.0187061	0.00880311	0.594883	0.692558	-0.00452695	0.0085127	0.525002	0.654544	-0.00563776	0.00886894
Diet score	VLDL.Cholesterol...Instance.0	0.0282371	0.0492187	-0.0156242	0.00712051	0.172542	0.277972	-0.00922032	0.00675895	0.248315	0.378658	-0.00818777	0.00709196
Diet score	X3.Hydroxybutyrate...Instance.0	0.0111858	0.0212378	-0.0174704	0.00688558	0.0688383	0.137786	-0.0124769	0.00685676	0.0777002	0.153323	-0.0128421	0.00727859
Physical activity level	Acetate...Instance.0	0.568343	0.642007	0.00776288	0.0136069	0.755065	0.822575	-0.0043343	0.0138931	0.662506	0.760005	-0.00632071	0.0144815
Physical activity level	Acetoacetate...Instance.0	0.000106804	0.000326129	-0.0493274	0.0127267	0.0304117	0.0731162	-0.0279286	0.0129003	0.0129595	0.0381788	-0.0344866	0.0138763
Physical activity level	Acetone...Instance.0	0.707687	0.765644	-0.00439857	0.0117304	0.67988	0.767311	-0.00492941	0.0119461	0.712413	0.798285	-0.00471025	0.0127778
Physical activity level	Alanine...Instance.0	0.0486662	0.0810028	-0.032281	0.0163721	0.507776	0.612749	-0.0109669	0.0165582	0.099565	0.186221	-0.0288093	0.0174908
Physical activity level	Albumin...Instance.0	3.84e-22	1.85354e-20	0.127555	0.0131575	8.34e-07	1.00641e-05	0.0640236	0.0129871	0.000114893	0.000743251	0.0527072	0.0136611
Physical activity level	Apolipoprotein.A1...Instance.0	1.67e-15	4.27724e-14	0.0884809	0.0110953	3.24e-05	0.000226597	0.0462521	0.0111253	0.000865071	0.00414376	0.0390386	0.0117162
Physical activity level	Apolipoprotein.B...Instance.0	0.112322	0.16702	-0.0172186	0.0108432	0.103554	0.187804	-0.0170576	0.0104778	0.0696351	0.142688	-0.0201925	0.0111287
Physical activity level	Apolipoprotein.B.to.Apolipoprotein.A1.ratio...Instance.0	4.58e-09	3.93692e-08	-0.0644534	0.0109874	4.91e-05	0.00031439	-0.0432974	0.0106608	0.000214685	0.00128914	-0.0416954	0.0112619
Physical activity level	Average.Diameter.for.HDL.Particles...Instance.0	6.81e-10	7.06326e-09	0.0678743	0.0109907	0.165374	0.268493	0.0144429	0.0104108	0.310037	0.447752	0.0111118	0.0109455
Physical activity level	Average.Diameter.for.LDL.Particles...Instance.0	2.57e-05	0.000100633	0.057418	0.0136382	0.502005	0.608712	0.00909865	0.0135526	0.286558	0.42062	0.0151243	0.0141911
Physical activity level	Average.Diameter.for.VLDL.Particles...Instance.0	4.67e-10	4.96682e-09	-0.0899104	0.0144203	0.026534	0.0660036	-0.0307769	0.0138723	0.0124292	0.0368762	-0.0366568	0.0146619
Physical activity level	Cholesterol.in.Chylomicrons.and.Extremely.Large.VLDL...Instance.0	9.7e-13	1.5029e-11	-0.0931919	0.0130475	0.000808219	0.00362255	-0.0428543	0.0127892	0.000361016	0.00198717	-0.0483607	0.0135533
Physical activity level	Cholesterol.in.IDL...Instance.0	2.09e-05	8.51607e-05	0.0443176	0.0104119	0.165977	0.269123	0.0136769	0.00987264	0.33443	0.473901	0.0101252	0.0104894
Physical activity level	Cholesterol.in.Large.HDL...Instance.0	2.28e-15	5.7228e-14	0.0789765	0.00995201	0.0148292	0.0409024	0.0227079	0.00931841	0.0424323	0.0959505	0.0198788	0.00979492
Physical activity level	Cholesterol.in.Large.LDL...Instance.0	0.000501639	0.00129538	0.0377358	0.010841	0.171657	0.277176	0.0144967	0.0106049	0.345708	0.484846	0.0106114	0.0112529
Physical activity level	Cholesterol.in.Large.VLDL...Instance.0	1e-09	1.0121e-08	-0.0739108	0.0120896	0.00308958	0.0111741	-0.0349226	0.011801	0.00153259	0.00660964	-0.0394364	0.0124435
Physical activity level	Cholesterol.in.Medium.HDL...Instance.0	5.56e-20	2.11448e-18	0.101528	0.0110731	8.94e-07	1.06854e-05	0.0542503	0.0110347	2.8e-05	0.000205497	0.0486839	0.0116159
Physical activity level	Cholesterol.in.Medium.LDL...Instance.0	0.762239	0.80863	0.00342473	0.0113196	0.903598	0.935008	0.00134931	0.0111403	0.779763	0.851557	-0.00330762	0.0118284
Physical activity level	Cholesterol.in.Medium.VLDL...Instance.0	0.990257	0.991841	0.000125718	0.0102945	0.306382	0.423935	-0.0100922	0.00986634	0.276985	0.408662	-0.0114102	0.0104953
Physical activity level	Cholesterol.in.Small.HDL...Instance.0	7.71e-10	7.93119e-09	0.0777907	0.0126369	4.32e-06	3.87257e-05	0.0587818	0.012785	9.07e-05	0.000605471	0.0530296	0.013543
Physical activity level	Cholesterol.in.Small.LDL...Instance.0	0.694325	0.755094	-0.00440142	0.0111995	0.553571	0.654173	-0.00649357	0.0109608	0.360431	0.500932	-0.0106468	0.0116412
Physical activity level	Cholesterol.in.Small.VLDL...Instance.0	7.8e-05	0.000251	-0.042687	0.0108018	0.00843197	0.0262584	-0.027751	0.0105329	0.00875549	0.0279768	-0.0292826	0.0111683
Physical activity level	Cholesterol.in.Very.Large.HDL...Instance.0	9.38e-07	5.20881e-06	0.0512342	0.0104416	0.997312	0.997561	3.27e-05	0.00970106	0.841317	0.897072	-0.00204117	0.0101949
Physical activity level	Cholesterol.in.Very.Large.VLDL...Instance.0	3.99e-11	4.8616e-10	-0.0803881	0.0121605	0.00111915	0.00482658	-0.0385441	0.0118251	0.000529297	0.00274491	-0.0433359	0.0125013
Physical activity level	Cholesterol.in.Very.Small.VLDL...Instance.0	0.279322	0.362137	-0.0113456	0.0104868	0.0468343	0.102043	-0.0198557	0.00998779	0.0423528	0.0959436	-0.0215691	0.0106237
Physical activity level	Cholesterol.to.Total.Lipids.in.Chylomicrons.and.Extremely.Large.VLDL.percentage...Instance.0	0.000196051	0.000565618	0.0385734	0.0103545	0.11895	0.208081	0.0163547	0.0104884	0.128766	0.226968	0.0170501	0.0112238
Physical activity level	Cholesterol.to.Total.Lipids.in.IDL.percentage...Instance.0	4.62e-23	2.31924e-21	0.157862	0.0159291	5.63e-07	7.43753e-06	0.077223	0.0154256	1.49e-06	1.7809e-05	0.0777091	0.0161398
Physical activity level	Cholesterol.to.Total.Lipids.in.Large.HDL.percentage...Instance.0	5.66e-11	6.76505e-10	0.115753	0.0176491	0.0798821	0.152823	0.03013	0.0172022	0.0416091	0.0946003	0.036599	0.0179614
Physical activity level	Cholesterol.to.Total.Lipids.in.Large.LDL.percentage...Instance.0	1.95e-13	3.44683e-12	0.153327	0.0208297	0.000636155	0.00292445	0.0711075	0.0208122	0.000294388	0.00165676	0.0748957	0.0206816
Physical activity level	Cholesterol.to.Total.Lipids.in.Large.VLDL.percentage...Instance.0	0.472723	0.552906	0.00877614	0.0122217	0.400143	0.517178	-0.0102842	0.0122227	0.683675	0.774379	-0.00523427	0.012846
Physical activity level	Cholesterol.to.Total.Lipids.in.Medium.HDL.percentage...Instance.0	3.28e-25	2.0582e-23	0.137113	0.0131877	7.18e-07	9.10192e-06	0.0635644	0.012818	1.61e-06	1.86523e-05	0.0646021	0.0134606
Physical activity level	Cholesterol.to.Total.Lipids.in.Medium.LDL.percentage...Instance.0	1.86e-08	1.45894e-07	0.102363	0.0181876	0.00477302	0.0162776	0.0512615	0.0181618	0.00485926	0.0170823	0.0518449	0.0184056
Physical activity level	Cholesterol.to.Total.Lipids.in.Medium.VLDL.percentage...Instance.0	6.72e-08	4.64074e-07	0.0717731	0.0132868	0.246173	0.361685	0.0146858	0.0126629	0.193638	0.313165	0.0173814	0.0133706
Physical activity level	Cholesterol.to.Total.Lipids.in.Small.HDL.percentage...Instance.0	2.67e-14	5.4932e-13	0.10061	0.0131985	0.00025635	0.00140489	0.0483366	0.0132178	0.000186957	0.00114454	0.0522716	0.0139864
Physical activity level	Cholesterol.to.Total.Lipids.in.Small.LDL.percentage...Instance.0	9.99e-12	1.33377e-10	0.10829	0.0158938	0.000290317	0.00155042	0.0572657	0.015798	0.000442251	0.00234188	0.0580303	0.0165113
Physical activity level	Cholesterol.to.Total.Lipids.in.Small.VLDL.percentage...Instance.0	0.00234416	0.00520694	0.0387245	0.012724	0.77827	0.839114	0.00348334	0.0123707	0.633947	0.73667	0.00623264	0.0130885
Physical activity level	Cholesterol.to.Total.Lipids.in.Very.Large.HDL.percentage...Instance.0	0.0291155	0.0506795	0.0388773	0.0178158	0.0645179	0.131232	0.0334143	0.0180739	0.0729801	0.147251	0.0344952	0.0192374
Physical activity level	Cholesterol.to.Total.Lipids.in.Very.Large.VLDL.percentage...Instance.0	9.07e-08	6.15289e-07	0.0511503	0.00956487	0.105107	0.189699	0.0150092	0.00926088	0.0945592	0.179451	0.0164961	0.00986627
Physical activity level	Cholesterol.to.Total.Lipids.in.Very.Small.VLDL.percentage...Instance.0	2.35e-14	4.91542e-13	0.108277	0.0141731	0.00346181	0.0122039	0.0389429	0.0133182	0.00244445	0.00964713	0.0424448	0.0140043
Physical activity level	Cholesteryl.Esters.in.Chylomicrons.and.Extremely.Large.VLDL...Instance.0	5.72e-13	9.20333e-12	-0.0908947	0.012598	0.000428996	0.00214498	-0.0434447	0.0123332	0.000233837	0.00137777	-0.0480947	0.0130671
Physical activity level	Cholesteryl.Esters.in.HDL...Instance.0	1.53e-23	8.34848e-22	0.104578	0.0104361	3.77e-06	3.58436e-05	0.0468365	0.0101247	6.79e-05	0.000460619	0.0424114	0.0106423
Physical activity level	Cholesteryl.Esters.in.IDL...Instance.0	7.18e-06	3.34978e-05	0.046717	0.0104038	0.113622	0.201122	0.0156277	0.00987695	0.266937	0.39787	0.0116549	0.010498
Physical activity level	Cholesteryl.Esters.in.Large.HDL...Instance.0	2.17e-16	6.05189e-15	0.0820011	0.00997098	0.00898785	0.0277144	0.0243548	0.00932082	0.0264545	0.0668015	0.0217491	0.00979788
Physical activity level	Cholesteryl.Esters.in.Large.LDL...Instance.0	0.0034134	0.00732277	0.0320636	0.0109491	0.242223	0.358479	0.0125736	0.0107512	0.461135	0.598475	0.00840729	0.0114074
Physical activity level	Cholesteryl.Esters.in.Large.VLDL...Instance.0	4.27e-08	3.0798e-07	-0.0625916	0.0114159	0.0034989	0.0123	-0.032562	0.0111486	0.00230367	0.00920733	-0.0358556	0.0117608
Physical activity level	Cholesteryl.Esters.in.LDL...Instance.0	0.134613	0.19508	0.0166617	0.0111356	0.598451	0.694779	0.00576271	0.0109423	0.922533	0.948999	0.00112948	0.0116148
Physical activity level	Cholesteryl.Esters.in.Medium.HDL...Instance.0	5.57e-21	2.25495e-19	0.104816	0.0111321	3.66e-07	5.16101e-06	0.056375	0.0110786	1.17e-05	9.72417e-05	0.0511393	0.0116623
Physical activity level	Cholesteryl.Esters.in.Medium.LDL...Instance.0	0.44084	0.526424	-0.00884961	0.011481	0.708863	0.787974	-0.00421452	0.0112871	0.429868	0.569076	-0.0094537	0.0119751
Physical activity level	Cholesteryl.Esters.in.Medium.VLDL...Instance.0	0.0537958	0.0886007	0.0197599	0.0102454	0.787303	0.8445	-0.00262736	0.00973743	0.780311	0.851557	-0.00289007	0.0103616
Physical activity level	Cholesteryl.Esters.in.Small.HDL...Instance.0	1.36e-11	1.72404e-10	0.0855252	0.0126356	4.08e-07	5.68933e-06	0.0646212	0.0127505	8.53e-06	7.55633e-05	0.0601615	0.0135089
Physical activity level	Cholesteryl.Esters.in.Small.LDL...Instance.0	0.141231	0.20373	-0.0167106	0.0113576	0.27555	0.392972	-0.012113	0.0111085	0.146924	0.251899	-0.0171006	0.0117888
Physical activity level	Cholesteryl.Esters.in.Small.VLDL...Instance.0	1.73e-06	9.23894e-06	-0.0514338	0.0107497	0.00255455	0.00957002	-0.0316385	0.0104852	0.00299277	0.0113472	-0.0329959	0.0111129
Physical activity level	Cholesteryl.Esters.in.Very.Large.HDL...Instance.0	3.34e-08	2.46571e-07	0.0568093	0.0102799	0.672769	0.760654	0.00402992	0.00954143	0.850202	0.901062	0.00189383	0.0100274
Physical activity level	Cholesteryl.Esters.in.Very.Large.VLDL...Instance.0	2.15e-09	1.96953e-08	-0.0680037	0.0113518	0.00177821	0.00710716	-0.0343744	0.0109974	0.00114974	0.00520912	-0.0378249	0.0116315
Physical activity level	Cholesteryl.Esters.in.Very.Small.VLDL...Instance.0	0.770899	0.817127	0.00303062	0.0104071	0.197079	0.309168	-0.0126856	0.00983386	0.171978	0.28587	-0.0142919	0.0104628
Physical activity level	Cholesteryl.Esters.in.VLDL...Instance.0	0.000362337	0.000963417	-0.037969	0.0106441	0.00811651	0.0255294	-0.0271178	0.0102423	0.00665074	0.0225586	-0.0295517	0.0108871
Physical activity level	Cholesteryl.Esters.to.Total.Lipids.in.Chylomicrons.and.Extremely.Large.VLDL.percentage...Instance.0	0.0239708	0.042371	0.0216732	0.00959883	0.590758	0.690317	0.00524195	0.00974786	0.525199	0.654544	0.00667618	0.0105075
Physical activity level	Cholesteryl.Esters.to.Total.Lipids.in.IDL.percentage...Instance.0	3.45e-26	2.40542e-24	0.161521	0.0152214	1.5e-08	3.10664e-07	0.0840104	0.0148282	1.88e-07	3.06416e-06	0.081019	0.0155368
Physical activity level	Cholesteryl.Esters.to.Total.Lipids.in.Large.HDL.percentage...Instance.0	1.51e-13	2.78684e-12	0.127756	0.0172756	0.0183983	0.0484428	0.0397614	0.0168636	0.00769636	0.0251535	0.0469908	0.0176285
Physical activity level	Cholesteryl.Esters.to.Total.Lipids.in.Large.LDL.percentage...Instance.0	0.000165227	0.00048562	0.0785188	0.0208372	0.0268327	0.0662896	0.0469513	0.0212045	0.0272154	0.0681743	0.0461058	0.0208745
Physical activity level	Cholesteryl.Esters.to.Total.Lipids.in.Large.VLDL.percentage...Instance.0	0.0038831	0.00825982	0.03384	0.0117171	0.96604	0.977726	-0.000490083	0.0115107	0.695922	0.784005	0.00474464	0.0121395
Physical activity level	Cholesteryl.Esters.to.Total.Lipids.in.Medium.HDL.percentage...Instance.0	3.46e-21	1.44743e-19	0.129676	0.0136995	6.76e-06	5.65587e-05	0.0604324	0.0134197	7.43e-06	6.90715e-05	0.0633207	0.0141242
Physical activity level	Cholesteryl.Esters.to.Total.Lipids.in.Medium.LDL.percentage...Instance.0	0.000655852	0.00163963	-0.0501976	0.014728	0.226892	0.342659	-0.0174969	0.0144786	0.120891	0.216597	-0.0232292	0.0149753
Physical activity level	Cholesteryl.Esters.to.Total.Lipids.in.Medium.VLDL.percentage...Instance.0	1.61e-09	1.55427e-08	0.0794555	0.0131597	0.121493	0.209731	0.0193532	0.0124969	0.0972632	0.182883	0.0218988	0.0132046
Physical activity level	Cholesteryl.Esters.to.Total.Lipids.in.Small.HDL.percentage...Instance.0	1.23e-13	2.33886e-12	0.0994766	0.0134024	4.38e-05	0.000289311	0.0551315	0.0134869	2.12e-05	0.000160277	0.0606249	0.0142536
Physical activity level	Cholesteryl.Esters.to.Total.Lipids.in.Small.LDL.percentage...Instance.0	0.735736	0.787841	-0.00463699	0.0137387	0.693724	0.777343	0.00537281	0.0136429	0.996446	0.99859	6.41e-05	0.0143972
Physical activity level	Cholesteryl.Esters.to.Total.Lipids.in.Small.VLDL.percentage...Instance.0	0.497811	0.57634	0.00899037	0.0132609	0.415471	0.52882	-0.0106409	0.013067	0.61791	0.723393	-0.00690003	0.0138325
Physical activity level	Cholesteryl.Esters.to.Total.Lipids.in.Very.Large.HDL.percentage...Instance.0	1.42e-08	1.1351e-07	0.1055	0.0185917	0.00895232	0.0276728	0.0492121	0.0188242	0.0117201	0.0353871	0.0502221	0.0199223
Physical activity level	Cholesteryl.Esters.to.Total.Lipids.in.Very.Large.VLDL.percentage...Instance.0	5.75e-09	4.81083e-08	0.0562811	0.00965688	0.0375724	0.0855382	0.0195622	0.00940612	0.035262	0.0839731	0.0211772	0.0100575
Physical activity level	Cholesteryl.Esters.to.Total.Lipids.in.Very.Small.VLDL.percentage...Instance.0	1.34e-16	4.00405e-15	0.116149	0.0140237	0.000825326	0.00368606	0.0438892	0.0131208	0.000650497	0.00329183	0.0470351	0.0137907
Physical activity level	Citrate...Instance.0	0.157557	0.223429	-0.0192589	0.0136257	0.846298	0.893275	-0.00268735	0.0138632	0.673461	0.766963	0.00611573	0.0145124
Physical activity level	Clinical.LDL.Cholesterol...Instance.0	0.00613694	0.0125438	0.0293515	0.0107089	0.350606	0.4706	0.00971222	0.0104046	0.554371	0.676359	0.00653821	0.0110584
Physical activity level	Concentration.of.Chylomicrons.and.Extremely.Large.VLDL.Particles...Instance.0	2.28e-12	3.36635e-11	-0.099344	0.0141439	0.00179535	0.0071529	-0.0434196	0.0139038	0.000616745	0.00313366	-0.0504917	0.0147414
Physical activity level	Concentration.of.HDL.Particles...Instance.0	1.86e-16	5.4286e-15	0.0958195	0.0116244	2.69e-06	2.74467e-05	0.0551014	0.0117354	0.000110872	0.000720955	0.0478673	0.0123787
Physical activity level	Concentration.of.IDL.Particles...Instance.0	0.720904	0.776049	0.0037006	0.0103583	0.458875	0.571318	-0.00726862	0.00981286	0.374508	0.516491	-0.00927575	0.0104445
Physical activity level	Concentration.of.Large.HDL.Particles...Instance.0	2.19e-14	4.65839e-13	0.0759372	0.00992813	0.0204105	0.0528147	0.0216803	0.00934886	0.0688997	0.141753	0.0178847	0.00983078
Physical activity level	Concentration.of.Large.LDL.Particles...Instance.0	0.402168	0.488318	-0.00898263	0.0107219	0.135838	0.230686	-0.0155384	0.0104175	0.113492	0.205648	-0.0175028	0.011058
Physical activity level	Concentration.of.Large.VLDL.Particles...Instance.0	1.61e-10	1.82032e-09	-0.0850205	0.0132845	0.0042986	0.0148207	-0.0371336	0.0130023	0.00152352	0.00659316	-0.0434522	0.0137031
Physical activity level	Concentration.of.LDL.Particles...Instance.0	0.194155	0.265142	-0.0141493	0.010897	0.138949	0.234698	-0.0156533	0.0105779	0.0952355	0.180272	-0.0187421	0.0112325
Physical activity level	Concentration.of.Medium.HDL.Particles...Instance.0	7.72e-16	2.0614e-14	0.0906146	0.0112288	8.85e-06	7.11971e-05	0.0501736	0.0112866	0.000255421	0.00146014	0.0434892	0.0118889
Physical activity level	Concentration.of.Medium.LDL.Particles...Instance.0	0.120083	0.176884	-0.0172922	0.0111237	0.269585	0.385963	-0.0119644	0.0108366	0.147763	0.252646	-0.0166669	0.0115136
Physical activity level	Concentration.of.Medium.VLDL.Particles...Instance.0	0.000563652	0.00143485	-0.0392967	0.0113921	0.0355022	0.0822052	-0.0233877	0.011122	0.0197828	0.0539726	-0.0274299	0.0117685
Physical activity level	Concentration.of.Small.HDL.Particles...Instance.0	1.27e-07	8.17359e-07	0.0671458	0.0127007	2.03e-05	0.000149862	0.0547109	0.0128317	0.000365606	0.00199782	0.0484636	0.0135948
Physical activity level	Concentration.of.Small.LDL.Particles...Instance.0	0.00857937	0.0168236	-0.0295222	0.0112302	0.0581036	0.120529	-0.0206459	0.0108944	0.0294597	0.0726364	-0.0251904	0.0115681
Physical activity level	Concentration.of.Small.VLDL.Particles...Instance.0	2.07e-09	1.92433e-08	-0.0730358	0.0121795	0.00160345	0.00649139	-0.0378138	0.0119815	0.00108528	0.00495284	-0.0412685	0.0126268
Physical activity level	Concentration.of.Very.Large.HDL.Particles...Instance.0	7.77e-05	0.000250677	0.0408496	0.0103344	0.574132	0.674659	-0.00542866	0.00965967	0.364567	0.505001	-0.00921344	0.0101611
Physical activity level	Concentration.of.Very.Large.VLDL.Particles...Instance.0	6.54e-12	8.92141e-11	-0.0933914	0.0135853	0.00242341	0.00916077	-0.0402753	0.0132773	0.000790348	0.00385948	-0.0470677	0.0140203
Physical activity level	Concentration.of.Very.Small.VLDL.Particles...Instance.0	4.24e-06	2.10324e-05	-0.0510876	0.011102	0.000492465	0.0024237	-0.0376389	0.0107978	0.000415083	0.00222607	-0.0404444	0.0114528
Physical activity level	Concentration.of.VLDL.Particles...Instance.0	2.14e-08	1.64767e-07	-0.0668157	0.0119228	0.00137818	0.00565234	-0.0373147	0.0116611	0.000724062	0.00357755	-0.04169	0.0123297
Physical activity level	Creatinine...Instance.0	5.68e-10	5.99025e-09	-0.0813015	0.0131041	0.000867271	0.00385966	-0.0440927	0.0132361	0.506239	0.639601	0.00675982	0.0101693
Physical activity level	Degree.of.Unsaturation...Instance.0	3.63e-37	4.1415e-35	0.166568	0.0130315	6.61e-14	3.45648e-12	0.0961078	0.0128069	7.97e-13	3.84706e-11	0.0971216	0.0135449
Physical activity level	Docosahexaenoic.Acid...Instance.0	2e-16	5.70455e-15	0.095634	0.0116143	5.43e-07	7.24963e-06	0.0588178	0.0117324	8.18e-06	7.43906e-05	0.0553486	0.0124029
Physical activity level	Docosahexaenoic.Acid.to.Total.Fatty.Acids.percentage...Instance.0	1.09e-27	8.54969e-26	0.13728	0.0125567	4.07e-11	1.34188e-09	0.0822222	0.0124434	5.75e-10	1.6782e-08	0.0816518	0.0131635
Physical activity level	Free.Cholesterol.in.Chylomicrons.and.Extremely.Large.VLDL...Instance.0	3.35e-12	4.83247e-11	-0.0946846	0.0135854	0.00185173	0.00733099	-0.0415444	0.0133423	0.000689283	0.00344641	-0.0480124	0.0141429
Physical activity level	Free.Cholesterol.in.HDL...Instance.0	1.11e-13	2.14315e-12	0.0766316	0.0103055	0.00320117	0.0114281	0.0297268	0.0100826	0.0268784	0.0675999	0.0234625	0.0105993
Physical activity level	Free.Cholesterol.in.IDL...Instance.0	0.00050355	0.00129557	0.0364817	0.0104838	0.431412	0.544142	0.00782931	0.00995076	0.598926	0.713142	0.00555309	0.010558
Physical activity level	Free.Cholesterol.in.Large.HDL...Instance.0	1.07e-11	1.39732e-10	0.0677311	0.0099554	0.0741879	0.145432	0.0167742	0.00939411	0.181616	0.296781	0.0131944	0.0098769
Physical activity level	Free.Cholesterol.in.Large.LDL...Instance.0	1.01e-06	5.55943e-06	0.0521049	0.0106498	0.0606815	0.12537	0.0193218	0.0102996	0.135639	0.237084	0.0163067	0.0109269
Physical activity level	Free.Cholesterol.in.Large.VLDL...Instance.0	9.43e-11	1.10604e-09	-0.0826111	0.0127454	0.00356756	0.0125064	-0.0362367	0.0124326	0.00144028	0.00634229	-0.0417767	0.0131073
Physical activity level	Free.Cholesterol.in.LDL...Instance.0	2e-05	8.20261e-05	0.0460415	0.0107909	0.0928671	0.173693	0.0176683	0.0105131	0.183231	0.298643	0.0148559	0.0111618
Physical activity level	Free.Cholesterol.in.Medium.HDL...Instance.0	3.93e-15	9.4849e-14	0.0860675	0.0109397	4.88e-05	0.00031439	0.0445207	0.0109581	0.00106757	0.00488978	0.0377606	0.0115371
Physical activity level	Free.Cholesterol.in.Medium.LDL...Instance.0	0.000954481	0.00232146	0.036475	0.0110382	0.133198	0.227124	0.0163459	0.0108848	0.238975	0.367091	0.0136227	0.011568
Physical activity level	Free.Cholesterol.in.Medium.VLDL...Instance.0	0.0197004	0.0356253	-0.0253061	0.0108502	0.0710202	0.140806	-0.0190173	0.0105329	0.0531207	0.115141	-0.0216059	0.0111707
Physical activity level	Free.Cholesterol.in.Small.HDL...Instance.0	0.000504576	0.00129557	0.0440461	0.0126596	0.00967127	0.0294598	0.0332956	0.0128664	0.0703332	0.143759	0.0246154	0.0136002
Physical activity level	Free.Cholesterol.in.Small.LDL...Instance.0	0.0107985	0.0205959	0.0284692	0.0111663	0.412395	0.526488	0.00901607	0.010999	0.519851	0.650462	0.00752195	0.0116874
Physical activity level	Free.Cholesterol.in.Small.VLDL...Instance.0	0.0152011	0.0280963	-0.0264423	0.010891	0.055448	0.116224	-0.0203412	0.0106191	0.0493462	0.108458	-0.0221453	0.0112652
Physical activity level	Free.Cholesterol.in.Very.Large.HDL...Instance.0	0.0125008	0.0235564	0.0278894	0.0111644	0.147741	0.246234	-0.0151718	0.0104803	0.124758	0.221772	-0.0169223	0.0110227
Physical activity level	Free.Cholesterol.in.Very.Large.VLDL...Instance.0	4.29e-12	5.98217e-11	-0.0904151	0.0130388	0.00110365	0.00478881	-0.0415526	0.0127326	0.000412183	0.00222013	-0.0475552	0.0134593
Physical activity level	Free.Cholesterol.in.Very.Small.VLDL...Instance.0	3.78e-05	0.000138232	-0.0448356	0.0108775	0.000654883	0.00298865	-0.0359366	0.0105426	0.000719343	0.00357755	-0.0378294	0.011182
Physical activity level	Free.Cholesterol.in.VLDL...Instance.0	2.63e-08	1.98834e-07	-0.0661894	0.0118865	0.00233318	0.00887314	-0.035252	0.0115776	0.00117124	0.00524965	-0.0398	0.0122588
Physical activity level	Free.Cholesterol.to.Total.Lipids.in.Chylomicrons.and.Extremely.Large.VLDL.percentage...Instance.0	9.24e-08	6.23452e-07	0.0637128	0.0119209	0.00326465	0.0115738	0.0353282	0.0120071	0.00654852	0.0222721	0.0342792	0.0126048
Physical activity level	Free.Cholesterol.to.Total.Lipids.in.IDL.percentage...Instance.0	3.87e-05	0.000139165	0.0684908	0.0166378	0.173534	0.279212	0.0225859	0.0165948	0.0806292	0.157862	0.0304247	0.0174133
Physical activity level	Free.Cholesterol.to.Total.Lipids.in.Large.HDL.percentage...Instance.0	0.173041	0.240495	0.0257144	0.0188719	0.293167	0.412472	-0.019531	0.0185789	0.343676	0.484079	-0.0184569	0.0194905
Physical activity level	Free.Cholesterol.to.Total.Lipids.in.Large.LDL.percentage...Instance.0	1.96e-17	6.30718e-16	0.141109	0.0165834	0.000612999	0.0028388	0.054673	0.0159549	0.000239811	0.00140637	0.0610049	0.0166039
Physical activity level	Free.Cholesterol.to.Total.Lipids.in.Large.VLDL.percentage...Instance.0	9.53e-06	4.30221e-05	-0.0560891	0.0126626	0.0156659	0.0425558	-0.0307449	0.0127205	0.0350408	0.0839241	-0.0279507	0.0132584
Physical activity level	Free.Cholesterol.to.Total.Lipids.in.Medium.HDL.percentage...Instance.0	8.16e-18	2.76778e-16	0.103372	0.0120048	6.62e-05	0.000409266	0.0467407	0.011712	0.000956248	0.00449472	0.0403375	0.0122087
Physical activity level	Free.Cholesterol.to.Total.Lipids.in.Medium.LDL.percentage...Instance.0	4.36e-19	1.60935e-17	0.140266	0.0156853	4.2e-05	0.000280372	0.0625579	0.0152674	1.64e-05	0.000128638	0.0688317	0.0159679
Physical activity level	Free.Cholesterol.to.Total.Lipids.in.Medium.VLDL.percentage...Instance.0	0.000701751	0.00174396	0.0466859	0.0137725	0.967816	0.978734	0.000536443	0.0132954	0.798984	0.865911	0.00356791	0.01401
Physical activity level	Free.Cholesterol.to.Total.Lipids.in.Small.HDL.percentage...Instance.0	0.723282	0.777822	0.00417675	0.0117959	0.0368728	0.0844441	-0.0239755	0.0114858	0.014022	0.0407353	-0.0294935	0.0120034
Physical activity level	Free.Cholesterol.to.Total.Lipids.in.Small.LDL.percentage...Instance.0	6.1e-13	9.69051e-12	0.113169	0.0157044	0.000925507	0.00410428	0.0517377	0.0156162	0.000416833	0.00222607	0.0580042	0.0164304
Physical activity level	Free.Cholesterol.to.Total.Lipids.in.Small.VLDL.percentage...Instance.0	1.89e-09	1.80644e-08	0.0707067	0.0117607	0.0662059	0.133368	0.0207016	0.011268	0.0668178	0.137922	0.0218336	0.0119108
Physical activity level	Free.Cholesterol.to.Total.Lipids.in.Very.Large.HDL.percentage...Instance.0	0.0120566	0.0227535	-0.047475	0.0189078	0.948945	0.967639	-0.00120996	0.018896	0.97225	0.984806	-0.00069458	0.0199667
Physical activity level	Free.Cholesterol.to.Total.Lipids.in.Very.Large.VLDL.percentage...Instance.0	0.102918	0.155617	0.0166477	0.0102071	0.468249	0.580685	-0.00724885	0.00999353	0.528966	0.656388	-0.00668182	0.0106127
Physical activity level	Free.Cholesterol.to.Total.Lipids.in.Very.Small.VLDL.percentage...Instance.0	0.0954238	0.144809	0.025674	0.0153959	0.720411	0.795177	-0.00545086	0.0152293	0.980998	0.989673	-0.000382752	0.0160699
Physical activity level	Glucose...Instance.0	1.88e-07	1.17383e-06	-0.164466	0.0315423	0.472023	0.582487	-0.018148	0.0252331	0.431398	0.570499	-0.0207814	0.0264114
Physical activity level	Glucose.lactate...Instance.0	2.32e-08	1.77537e-07	-0.176887	0.031641	0.308067	0.425798	-0.0256459	0.0251596	0.270442	0.401663	-0.029056	0.0263642
Physical activity level	Glutamine...Instance.0	2.48e-05	9.8183e-05	0.0598776	0.0141956	0.910497	0.939699	0.00157361	0.0139983	0.976835	0.987855	0.000428949	0.0147724
Physical activity level	Glycine...Instance.0	0.00674017	0.0136214	0.0283217	0.0104512	0.622197	0.715253	-0.00509595	0.0103418	0.548961	0.674188	-0.00649315	0.0108339
Physical activity level	Glycoprotein.Acetyls...Instance.0	3.59e-43	9.0109e-41	-0.181113	0.0130949	8.14e-17	5.37668e-15	-0.105922	0.012698	7.99e-16	5.27761e-14	-0.107139	0.0132816
Physical activity level	HDL.Cholesterol...Instance.0	1.37e-21	6.14054e-20	0.0990899	0.0103621	1.67e-05	0.000126256	0.0433506	0.0100665	0.000276968	0.00156574	0.0384805	0.0105799
Physical activity level	Histidine...Instance.0	0.000528469	0.00135353	0.0415232	0.0119772	0.132837	0.226817	0.0183083	0.0121803	0.151394	0.257802	0.0184738	0.0128762
Physical activity level	Isoleucine...Instance.0	0.787734	0.83146	-0.00372672	0.0138406	0.0341793	0.0797304	0.0295525	0.0139517	0.0734212	0.147666	0.0262722	0.0146741
Physical activity level	Lactate...Instance.0	0.00297835	0.00643345	-0.0422619	0.0142268	0.131456	0.225687	-0.0217503	0.0144186	0.0970119	0.182808	-0.0251846	0.0151745
Physical activity level	LDL.Cholesterol...Instance.0	0.0235202	0.0417508	0.0249148	0.0109991	0.399053	0.5163	0.00909649	0.0107862	0.667859	0.764747	0.00491404	0.011452
Physical activity level	Leucine...Instance.0	0.154913	0.220426	0.0198097	0.0139262	0.000309349	0.00162207	0.0504729	0.0139876	0.00292801	0.0111692	0.043789	0.0147147
Physical activity level	Linoleic.Acid...Instance.0	0.00675982	0.0136392	0.0314563	0.0116121	0.153289	0.252464	0.0163134	0.0114231	0.35867	0.499036	0.0111146	0.0121082
Physical activity level	Linoleic.Acid.to.Total.Fatty.Acids.percentage...Instance.0	1.97e-24	1.1238e-22	0.135355	0.0132397	2.83e-07	4.12983e-06	0.0641649	0.0124899	3.41e-07	5.34944e-06	0.0672518	0.013181
Physical activity level	Monounsaturated.Fatty.Acids...Instance.0	2.53e-13	4.34952e-12	-0.105928	0.0144596	0.000250839	0.0013868	-0.0522479	0.0142656	4.5e-05	0.000316204	-0.0613906	0.01504
Physical activity level	Monounsaturated.Fatty.Acids.to.Total.Fatty.Acids.percentage...Instance.0	3.15e-39	4.94156e-37	-0.18366	0.0139653	3.36e-12	1.24024e-10	-0.0925344	0.0132775	8.11e-12	3.18064e-10	-0.0954132	0.0139409
Physical activity level	Omega.3.Fatty.Acids...Instance.0	0.000123416	0.000371432	0.0468477	0.0121983	0.00319972	0.0114281	0.0364338	0.0123568	0.0180971	0.050359	0.0308292	0.0130412
Physical activity level	Omega.3.Fatty.Acids.to.Total.Fatty.Acids.percentage...Instance.0	5.85e-15	1.33486e-13	0.0941529	0.0120441	4.53e-08	8.00725e-07	0.0662168	0.0121005	6.4e-07	9.12727e-06	0.0637846	0.0128041
Physical activity level	Omega.6.Fatty.Acids...Instance.0	0.0245365	0.0433098	0.0263853	0.0117325	0.212635	0.325521	0.014556	0.0116783	0.50552	0.639544	0.0082431	0.0123798
Physical activity level	Omega.6.Fatty.Acids.to.Omega.3.Fatty.Acids.ratio...Instance.0	9.35e-05	0.000293356	-0.0450056	0.0115154	3.73e-05	0.000253035	-0.0474106	0.0114938	0.000445484	0.00234909	-0.0429367	0.0122235
Physical activity level	Omega.6.Fatty.Acids.to.Total.Fatty.Acids.percentage...Instance.0	2.06e-23	1.07721e-21	0.146689	0.0146818	6.26e-07	8.09928e-06	0.070701	0.0141806	3.57e-07	5.5313e-06	0.0762028	0.0149599
Physical activity level	Phenylalanine...Instance.0	0.325527	0.409355	-0.0122609	0.0124704	0.37396	0.494048	0.0112847	0.012692	0.199108	0.319949	0.0171282	0.0133379
Physical activity level	Phosphatidylcholines...Instance.0	1.39e-05	5.9335e-05	0.0511092	0.0117553	0.0159527	0.0431479	0.0285175	0.0118313	0.127757	0.225507	0.0190498	0.0125071
Physical activity level	Phosphoglycerides...Instance.0	0.00497515	0.0104237	0.0338064	0.0120343	0.115897	0.204284	0.0191031	0.0121494	0.445287	0.586154	0.00980809	0.0128492
Physical activity level	Phospholipids.in.Chylomicrons.and.Extremely.Large.VLDL...Instance.0	1.6e-12	2.41928e-11	-0.0979557	0.0138492	0.00168858	0.0067922	-0.0427363	0.0136065	0.000613153	0.00312808	-0.0494144	0.0144202
Physical activity level	Phospholipids.in.HDL...Instance.0	3.61e-12	5.09051e-11	0.0759139	0.010909	0.000587321	0.00276626	0.0375938	0.0109337	0.00748137	0.0246433	0.030811	0.0115176
Physical activity level	Phospholipids.in.IDL...Instance.0	0.0737585	0.115564	0.0188015	0.0105138	0.785428	0.843932	-0.0027272	0.010017	0.586141	0.702804	-0.00579173	0.0106377
Physical activity level	Phospholipids.in.Large.HDL...Instance.0	2.7e-13	4.57905e-12	0.0728106	0.00995075	0.0124923	0.0360409	0.0237965	0.00952507	0.0477751	0.105374	0.019837	0.0100208
Physical activity level	Phospholipids.in.Large.LDL...Instance.0	0.00539856	0.0111251	0.0299883	0.0107765	0.314666	0.432063	0.0105513	0.0104933	0.540589	0.666443	0.00682636	0.0111552
Physical activity level	Phospholipids.in.Large.VLDL...Instance.0	1.6e-11	2.008e-10	-0.0879504	0.0130392	0.00217266	0.00838981	-0.0390604	0.0127389	0.000803688	0.00390368	-0.0450162	0.0134278
Physical activity level	Phospholipids.in.LDL...Instance.0	0.186534	0.257253	0.0144445	0.0109347	0.748706	0.816356	0.00342923	0.0107045	0.954113	0.970334	-0.000654815	0.0113795
Physical activity level	Phospholipids.in.Medium.HDL...Instance.0	1.08e-09	1.08432e-08	0.0716326	0.0117398	0.000210499	0.0012008	0.0441837	0.0119183	0.00337319	0.0125993	0.0368504	0.0125677
Physical activity level	Phospholipids.in.Medium.LDL...Instance.0	0.936403	0.955436	-0.000898818	0.0112643	0.946665	0.96744	-0.000743724	0.0111174	0.650953	0.752149	-0.00534351	0.0118101
Physical activity level	Phospholipids.in.Medium.VLDL...Instance.0	0.000926331	0.00226176	-0.037575	0.0113423	0.0316831	0.0751913	-0.0237637	0.0110599	0.0185799	0.0515371	-0.02757	0.0117109
Physical activity level	Phospholipids.in.Small.HDL...Instance.0	0.00073752	0.00182202	0.0438971	0.0130022	0.00096536	0.00425097	0.0433974	0.0131457	0.0104666	0.0321951	0.0355809	0.0138962
Physical activity level	Phospholipids.in.Small.LDL...Instance.0	0.0619757	0.0999736	-0.0214426	0.0114872	0.0930609	0.173784	-0.0189414	0.0112773	0.0559178	0.119756	-0.0228464	0.0119497
Physical activity level	Phospholipids.in.Small.VLDL...Instance.0	2.81e-05	0.000107517	-0.0478824	0.0114283	0.0100616	0.0305008	-0.0288228	0.0111972	0.00740607	0.0244595	-0.0317185	0.0118418
Physical activity level	Phospholipids.in.Very.Large.HDL...Instance.0	4.45e-05	0.000157761	0.042161	0.0103224	0.736597	0.805251	-0.00325776	0.009685	0.603238	0.714885	-0.0053014	0.0101996
Physical activity level	Phospholipids.in.Very.Large.VLDL...Instance.0	2.27e-12	3.36635e-11	-0.0935894	0.0133235	0.00121898	0.00517393	-0.0421134	0.0130173	0.000433499	0.00230526	-0.0484378	0.0137611
Physical activity level	Phospholipids.in.Very.Small.VLDL...Instance.0	2.13e-09	1.96555e-08	-0.0688907	0.0114971	2.15e-05	0.000156875	-0.0478467	0.0112567	2.31e-05	0.000171541	-0.0504385	0.0119125
Physical activity level	Phospholipids.in.VLDL...Instance.0	3.86e-10	4.21243e-09	-0.0777368	0.0124081	0.000933317	0.00412434	-0.040121	0.0121185	0.00040183	0.00218078	-0.0453613	0.012814
Physical activity level	Phospholipids.to.Total.Lipids.in.Chylomicrons.and.Extremely.Large.VLDL.percentage...Instance.0	0.670721	0.736443	0.00476596	0.0112095	0.50635	0.612205	0.00755431	0.0113675	0.705165	0.790868	0.0045235	0.0119553
Physical activity level	Phospholipids.to.Total.Lipids.in.IDL.percentage...Instance.0	2.52e-08	1.91673e-07	-0.0849716	0.0152391	0.000289552	0.00155042	-0.0562005	0.0155012	0.00380978	0.0137789	-0.0468032	0.0161718
Physical activity level	Phospholipids.to.Total.Lipids.in.Large.HDL.percentage...Instance.0	1.52e-09	1.47876e-08	-0.105507	0.0174471	0.314539	0.432063	-0.0168395	0.0167426	0.199678	0.320455	-0.0225887	0.0176123
Physical activity level	Phospholipids.to.Total.Lipids.in.Large.LDL.percentage...Instance.0	0.923214	0.948145	0.00168773	0.0175098	0.710489	0.789062	0.00660277	0.0177873	0.4914	0.627577	0.012025	0.0174755
Physical activity level	Phospholipids.to.Total.Lipids.in.Large.VLDL.percentage...Instance.0	1.65e-17	5.44934e-16	-0.101919	0.0119493	5.82e-06	4.96878e-05	-0.0524193	0.0115595	1.53e-05	0.000121528	-0.0528021	0.0122035
Physical activity level	Phospholipids.to.Total.Lipids.in.Medium.HDL.percentage...Instance.0	2.21e-25	1.45976e-23	-0.141531	0.0135632	4.55e-06	4.04782e-05	-0.0601446	0.0131126	1.93e-05	0.000148457	-0.0588916	0.0137767
Physical activity level	Phospholipids.to.Total.Lipids.in.Medium.LDL.percentage...Instance.0	0.0105311	0.0201471	0.0355206	0.0138845	0.167606	0.271414	0.019275	0.0139672	0.0946586	0.179451	0.0241431	0.0144443
Physical activity level	Phospholipids.to.Total.Lipids.in.Medium.VLDL.percentage...Instance.0	0.23549	0.314404	0.0170183	0.0143445	0.190555	0.302734	-0.0182075	0.0139093	0.252557	0.382402	-0.0167478	0.0146368
Physical activity level	Phospholipids.to.Total.Lipids.in.Small.HDL.percentage...Instance.0	0.688366	0.751216	-0.00498337	0.0124248	0.951591	0.969356	0.000768806	0.0126634	0.870693	0.913646	-0.00218645	0.0134318
Physical activity level	Phospholipids.to.Total.Lipids.in.Small.LDL.percentage...Instance.0	0.682267	0.746508	-0.00571178	0.0139522	0.281323	0.398487	-0.0149665	0.0138912	0.485867	0.622843	-0.0100883	0.0144755
Physical activity level	Phospholipids.to.Total.Lipids.in.Small.VLDL.percentage...Instance.0	3.13e-08	2.32435e-07	0.0639072	0.0115404	0.120805	0.209696	0.017256	0.011122	0.122193	0.21814	0.0181646	0.0117513
Physical activity level	Phospholipids.to.Total.Lipids.in.Very.Large.HDL.percentage...Instance.0	0.84433	0.880094	-0.00358665	0.0182654	0.0912041	0.171093	-0.030885	0.0182836	0.161822	0.27187	-0.0272109	0.0194494
Physical activity level	Phospholipids.to.Total.Lipids.in.Very.Large.VLDL.percentage...Instance.0	1.15e-12	1.76006e-11	-0.0813417	0.0114254	4.05e-06	3.69225e-05	-0.0521455	0.0113088	2.4e-05	0.000177176	-0.0512752	0.0121345
Physical activity level	Phospholipids.to.Total.Lipids.in.Very.Small.VLDL.percentage...Instance.0	4.52e-28	3.78173e-26	-0.158962	0.0144339	7.17e-10	1.99963e-08	-0.0880665	0.0142794	1.45e-08	3.1375e-07	-0.0853548	0.0150499
Physical activity level	Polyunsaturated.Fatty.Acids...Instance.0	0.00300604	0.0064821	0.0352462	0.0118765	0.0606804	0.12537	0.0223456	0.0119113	0.220846	0.347346	0.0154482	0.0126174
Physical activity level	Polyunsaturated.Fatty.Acids.to.Monounsaturated.Fatty.Acids.ratio...Instance.0	6.27e-40	1.12412e-37	0.171291	0.0129038	9.9e-13	4.43732e-11	0.0872034	0.012214	6.68e-12	2.79447e-10	0.0888721	0.0129323
Physical activity level	Polyunsaturated.Fatty.Acids.to.Total.Fatty.Acids.percentage...Instance.0	1.25e-35	1.20673e-33	0.179848	0.0143875	6.42e-12	2.23808e-10	0.0952559	0.0138514	1.06e-11	4.03121e-10	0.0995485	0.0146271
Physical activity level	Pyruvate...Instance.0	0.00848648	0.0166936	-0.0346763	0.0131723	0.374827	0.49463	-0.0119127	0.0134228	0.121156	0.216597	-0.019563	0.0126208
Physical activity level	Remnant.Cholesterol..Non.HDL..Non.LDL..Cholesterol....Instance.0	0.490474	0.568896	-0.00734331	0.010649	0.264106	0.380981	-0.011395	0.0102033	0.160518	0.27042	-0.0152375	0.0108573
Physical activity level	Saturated.Fatty.Acids...Instance.0	2.31e-06	1.20794e-05	-0.0666264	0.0140963	0.015441	0.0421638	-0.0340087	0.0140403	0.00378331	0.0137625	-0.0430507	0.0148639
Physical activity level	Saturated.Fatty.Acids.to.Total.Fatty.Acids.percentage...Instance.0	2.91e-11	3.58044e-10	-0.095679	0.0143723	7.81e-05	0.000473505	-0.0571475	0.0144618	5.66e-05	0.000390291	-0.0614866	0.0152642
Physical activity level	Spectrometer.corrected.alanine...Instance.0	0.00253417	0.00558942	-0.0513607	0.0170076	0.146305	0.24449	-0.0248434	0.0171003	0.0337219	0.0815432	-0.0384347	0.0180984
Physical activity level	Sphingomyelins...Instance.0	0.00798866	0.0157638	0.0284972	0.0107415	0.854532	0.897779	-0.00194749	0.0106221	0.550978	0.675271	-0.0067013	0.0112379
Physical activity level	Total.Cholesterol...Instance.0	7.95e-05	0.000254522	0.0427344	0.0108267	0.176494	0.282886	0.0142469	0.0105399	0.425348	0.564282	0.00891231	0.0111794
Physical activity level	Total.Cholesterol.Minus.HDL.C...Instance.0	0.38145	0.46568	0.00942745	0.010771	0.933534	0.957178	-0.000869901	0.0104304	0.654369	0.754117	-0.00496402	0.0110875
Physical activity level	Total.Cholines...Instance.0	0.000107175	0.000326468	0.044937	0.0115965	0.0694296	0.138528	0.0211383	0.0116415	0.308099	0.445506	0.0125505	0.0123133
Physical activity level	Total.Concentration.of.Branched.Chain.Amino.Acids..Leucine...Isoleucine...Valine....Instance.0	0.686499	0.749831	0.00558408	0.013835	0.000304482	0.00160557	0.0497328	0.0137668	0.00352265	0.0130411	0.0422956	0.0144914
Physical activity level	Total.Concentration.of.Lipoprotein.Particles...Instance.0	1.62e-14	3.56684e-13	0.089322	0.0116191	1.85e-05	0.000138199	0.0502758	0.0117367	0.000544246	0.00281082	0.0428568	0.0123899
Physical activity level	Total.Esterified.Cholesterol...Instance.0	2.66e-06	1.36816e-05	0.0508926	0.0108341	0.0735525	0.144911	0.0188985	0.0105605	0.225976	0.352477	0.0135572	0.0111963
Physical activity level	Total.Fatty.Acids...Instance.0	0.000178569	0.000523608	-0.0511967	0.0136571	0.0773332	0.150005	-0.0240547	0.0136169	0.0215476	0.0568115	-0.0330975	0.0143991
Physical activity level	Total.Free.Cholesterol...Instance.0	0.0492372	0.0818447	0.0213151	0.0108378	0.831518	0.882126	0.00223824	0.01052	0.790095	0.859375	-0.0029727	0.0111674
Physical activity level	Total.Lipids.in.Chylomicrons.and.Extremely.Large.VLDL...Instance.0	3.44e-12	4.90591e-11	-0.100106	0.0143715	0.00180463	0.00716711	-0.0441504	0.0141447	0.000680103	0.00342783	-0.0510082	0.0150092
Physical activity level	Total.Lipids.in.HDL...Instance.0	4.69e-15	1.11056e-13	0.0836368	0.0106607	0.000235552	0.00132564	0.0389333	0.0105837	0.00354484	0.0130846	0.032491	0.0111396
Physical activity level	Total.Lipids.in.IDL...Instance.0	0.0068565	0.0137678	0.0283247	0.0104743	0.65107	0.740791	0.00451589	0.00998454	0.95487	0.970334	0.00060047	0.0106103
Physical activity level	Total.Lipids.in.Large.HDL...Instance.0	4.84e-14	9.7971e-13	0.0748358	0.00991817	0.0161142	0.0433976	0.022605	0.00939265	0.0549948	0.118385	0.0189572	0.00987804
Physical activity level	Total.Lipids.in.Large.LDL...Instance.0	0.00927612	0.0180489	0.0283033	0.010877	0.371764	0.493373	0.009512	0.0106492	0.641779	0.744392	0.00525975	0.0113058
Physical activity level	Total.Lipids.in.Large.VLDL...Instance.0	1.94e-09	1.8306e-08	-0.0806756	0.0134292	0.00903147	0.0277806	-0.0343669	0.0131609	0.00328801	0.0123178	-0.0407602	0.0138635
Physical activity level	Total.Lipids.in.LDL...Instance.0	0.183708	0.253914	0.0147021	0.0110584	0.730701	0.801512	0.00373617	0.0108546	0.942835	0.961217	-0.000826579	0.0115268
Physical activity level	Total.Lipids.in.Lipoprotein.Particles...Instance.0	0.985261	0.990788	-0.000222669	0.0120535	0.790248	0.846213	-0.00317977	0.0119543	0.375978	0.517382	-0.0112151	0.0126671
Physical activity level	Total.Lipids.in.Medium.HDL...Instance.0	5.2e-13	8.47532e-12	0.0828781	0.0114663	3.65e-05	0.000250314	0.0478359	0.0115828	0.000809944	0.00390954	0.0408957	0.0122065
Physical activity level	Total.Lipids.in.Medium.LDL...Instance.0	0.712001	0.768325	-0.00421078	0.0114058	0.82074	0.873646	-0.00254646	0.0112378	0.527686	0.655689	-0.00753415	0.0119294
Physical activity level	Total.Lipids.in.Medium.VLDL...Instance.0	7.25e-05	0.000236947	-0.0480548	0.0121067	0.0373536	0.0852341	-0.0247334	0.011879	0.0177383	0.0494702	-0.0297557	0.0125478
Physical activity level	Total.Lipids.in.Small.HDL...Instance.0	0.000367525	0.000975146	0.046144	0.0129495	0.000640207	0.00293233	0.0446308	0.0130695	0.00727786	0.0241633	0.0371096	0.0138244
Physical activity level	Total.Lipids.in.Small.LDL...Instance.0	0.11202	0.166768	-0.0181967	0.0114496	0.202312	0.315014	-0.0143028	0.0112173	0.111599	0.20298	-0.0189362	0.0119007
Physical activity level	Total.Lipids.in.Small.VLDL...Instance.0	1.86e-08	1.45894e-07	-0.0677126	0.0120308	0.00284792	0.0104507	-0.0352844	0.0118233	0.00170392	0.00712808	-0.0391534	0.012476
Physical activity level	Total.Lipids.in.Very.Large.HDL...Instance.0	2.4e-05	9.59236e-05	0.0437324	0.01035	0.731957	0.801576	-0.00331324	0.00967283	0.577981	0.69927	-0.00566218	0.0101773
Physical activity level	Total.Lipids.in.Very.Large.VLDL...Instance.0	1.15e-11	1.4727e-10	-0.0930519	0.0136983	0.00279964	0.0103036	-0.0400354	0.0133918	0.000908007	0.00428402	-0.0469523	0.0141486
Physical activity level	Total.Lipids.in.Very.Small.VLDL...Instance.0	2.86e-06	1.46417e-05	-0.052424	0.0111944	0.000424492	0.00213095	-0.038532	0.0109299	0.000329871	0.00183181	-0.0416298	0.0115902
Physical activity level	Total.Lipids.in.VLDL...Instance.0	3.99e-10	4.31677e-09	-0.0819495	0.0130913	0.00235508	0.00892937	-0.0389916	0.0128177	0.000868542	0.00414456	-0.0451188	0.0135455
Physical activity level	Total.Phospholipids.in.Lipoprotein.Particles...Instance.0	0.0154836	0.0285478	0.028323	0.0116978	0.363736	0.486071	0.0106181	0.01169	0.846404	0.898678	0.00239719	0.0123749
Physical activity level	Total.Triglycerides...Instance.0	5.15e-11	6.21466e-10	-0.0922624	0.0140373	0.00332831	0.0117663	-0.0405025	0.0137939	0.000971876	0.00453202	-0.0480185	0.0145535
Physical activity level	Triglycerides.in.Chylomicrons.and.Extremely.Large.VLDL...Instance.0	1.05e-11	1.38711e-10	-0.101486	0.0149113	0.00259931	0.00967992	-0.0443064	0.0147091	0.000968595	0.00453202	-0.0515495	0.0156191
Physical activity level	Triglycerides.in.HDL...Instance.0	4.31e-06	2.1212e-05	-0.0601389	0.0130796	0.0655649	0.132289	-0.0241585	0.0131185	0.0207011	0.0557796	-0.0320352	0.0138457
Physical activity level	Triglycerides.in.IDL...Instance.0	7.11e-14	1.41636e-12	-0.0962253	0.0128389	2.07e-05	0.000151921	-0.0544	0.0127745	6.33e-06	6.06424e-05	-0.0607141	0.0134404
Physical activity level	Triglycerides.in.Large.HDL...Instance.0	0.351549	0.434328	-0.0112329	0.0120573	0.413693	0.527091	-0.0100185	0.012256	0.157554	0.266843	-0.0183021	0.0129486
Physical activity level	Triglycerides.in.Large.LDL...Instance.0	1.71e-13	3.11022e-12	-0.0960745	0.0130217	3.3e-05	0.000228812	-0.0537018	0.0129302	6.49e-06	6.17042e-05	-0.0613171	0.0135898
Physical activity level	Triglycerides.in.Large.VLDL...Instance.0	3.09e-08	2.3083e-07	-0.0785284	0.0141754	0.0259212	0.0651925	-0.0310539	0.0139401	0.00893867	0.0284722	-0.0383782	0.0146769
Physical activity level	Triglycerides.in.LDL...Instance.0	1.05e-13	2.05898e-12	-0.0997207	0.013398	5.15e-05	0.000328084	-0.0537277	0.0132659	1.01e-05	8.62279e-05	-0.061614	0.0139501
Physical activity level	Triglycerides.in.Medium.HDL...Instance.0	7.27e-05	0.000236983	-0.0514342	0.0129604	0.197534	0.309495	-0.0167576	0.0130037	0.0780373	0.153747	-0.0242092	0.0137368
Physical activity level	Triglycerides.in.Medium.LDL...Instance.0	1.76e-13	3.15543e-12	-0.101428	0.0137535	0.000114534	0.000687752	-0.0524274	0.0135863	2.31e-05	0.000171541	-0.060493	0.0142864
Physical activity level	Triglycerides.in.Medium.VLDL...Instance.0	2.98e-07	1.80671e-06	-0.0689884	0.0134538	0.033554	0.0787108	-0.0281582	0.0132469	0.0128487	0.0379647	-0.0346854	0.0139391
Physical activity level	Triglycerides.in.Small.HDL...Instance.0	8.89e-12	1.19967e-10	-0.088773	0.0129969	0.00829511	0.0258964	-0.0335008	0.0126884	0.00300628	0.0113641	-0.0396703	0.0133671
Physical activity level	Triglycerides.in.Small.LDL...Instance.0	5.1e-13	8.42171e-12	-0.102845	0.0142235	0.000298319	0.00157971	-0.0507206	0.0140196	7.21e-05	0.000486481	-0.058693	0.0147808
Physical activity level	Triglycerides.in.Small.VLDL...Instance.0	1.52e-10	1.73418e-09	-0.0852735	0.0133058	0.00373089	0.0129703	-0.0380152	0.0131058	0.00157846	0.006761	-0.0435591	0.0137816
Physical activity level	Triglycerides.in.Very.Large.HDL...Instance.0	8.35e-07	4.72038e-06	-0.0660663	0.0134021	0.00122443	0.00517393	-0.043583	0.0134769	0.000241447	0.00140938	-0.0522142	0.014218
Physical activity level	Triglycerides.in.Very.Large.VLDL...Instance.0	2.84e-11	3.52891e-10	-0.0948876	0.0142456	0.0053201	0.0177102	-0.0388756	0.0139464	0.00158761	0.00677581	-0.0465374	0.0147318
Physical activity level	Triglycerides.in.Very.Small.VLDL...Instance.0	5.25e-15	1.22014e-13	-0.103917	0.0132698	4.27e-05	0.000283537	-0.0537619	0.0131317	1.72e-05	0.000134075	-0.059351	0.0137999
Physical activity level	Triglycerides.in.VLDL...Instance.0	1.48e-10	1.70404e-09	-0.0905639	0.0141206	0.00550721	0.0182363	-0.0384759	0.0138588	0.00179928	0.00745247	-0.0456639	0.0146252
Physical activity level	Triglycerides.to.Phosphoglycerides.ratio...Instance.0	8.68e-22	4.03459e-20	-0.133564	0.013898	3.74e-06	3.58298e-05	-0.0621988	0.0134408	3.17e-06	3.34315e-05	-0.0657899	0.0141116
Physical activity level	Triglycerides.to.Total.Lipids.in.Chylomicrons.and.Extremely.Large.VLDL.percentage...Instance.0	0.00158199	0.00364292	-0.0368413	0.0116587	0.143948	0.241758	-0.0173265	0.0118566	0.176628	0.290522	-0.0170297	0.0126024
Physical activity level	Triglycerides.to.Total.Lipids.in.IDL.percentage...Instance.0	1.45e-20	5.68672e-19	-0.157859	0.0169488	1.11e-05	8.76132e-05	-0.0718914	0.0163499	8.61e-06	7.55633e-05	-0.0758964	0.0170491
Physical activity level	Triglycerides.to.Total.Lipids.in.Large.HDL.percentage...Instance.0	2.03e-08	1.57262e-07	-0.0972633	0.0173277	0.042512	0.0942625	-0.0351659	0.0173343	0.0238855	0.0613012	-0.0407377	0.0180312
Physical activity level	Triglycerides.to.Total.Lipids.in.Large.LDL.percentage...Instance.0	9.98e-17	3.05485e-15	-0.16003	0.0192407	5.57e-05	0.000349517	-0.0767578	0.0190389	1.94e-05	0.000148457	-0.0830593	0.0194367
Physical activity level	Triglycerides.to.Total.Lipids.in.Large.VLDL.percentage...Instance.0	4.01e-05	0.000143787	0.0521248	0.0126869	0.00317237	0.0114078	0.0375748	0.0127323	0.0110129	0.0337104	0.034121	0.0134191
Physical activity level	Triglycerides.to.Total.Lipids.in.Medium.HDL.percentage...Instance.0	1.94e-21	8.39552e-20	-0.123955	0.0130113	1.69e-06	1.89371e-05	-0.0612341	0.0127831	2.16e-06	2.42036e-05	-0.0637737	0.0134525
Physical activity level	Triglycerides.to.Total.Lipids.in.Medium.LDL.percentage...Instance.0	1.48e-13	2.77224e-12	-0.128393	0.0173569	0.000166602	0.000977035	-0.0650626	0.0172757	0.000120522	0.000775667	-0.0682046	0.0177317
Physical activity level	Triglycerides.to.Total.Lipids.in.Medium.VLDL.percentage...Instance.0	5.48e-06	2.62496e-05	-0.0610891	0.0134337	0.542401	0.643201	-0.00782073	0.0128376	0.447399	0.586815	-0.0102921	0.013546
Physical activity level	Triglycerides.to.Total.Lipids.in.Small.HDL.percentage...Instance.0	4.77e-27	3.52138e-25	-0.138164	0.012797	2.46e-08	4.67773e-07	-0.0693323	0.0124261	3.23e-08	6.43437e-07	-0.0721577	0.0130418
Physical activity level	Triglycerides.to.Total.Lipids.in.Small.LDL.percentage...Instance.0	6.41e-12	8.84016e-11	-0.113771	0.0165429	0.00300001	0.0108815	-0.0486437	0.0163874	0.00119348	0.00533031	-0.054191	0.0167189
Physical activity level	Triglycerides.to.Total.Lipids.in.Small.VLDL.percentage...Instance.0	0.000134343	0.00040143	-0.0472355	0.0123666	0.513015	0.61729	-0.00783585	0.0119783	0.427312	0.56629	-0.0100581	0.0126704
Physical activity level	Triglycerides.to.Total.Lipids.in.Very.Large.HDL.percentage...Instance.0	0.0432638	0.0727829	-0.0440919	0.0218129	0.626977	0.71859	0.0106162	0.0218441	0.902648	0.935956	0.00280547	0.0229356
Physical activity level	Triglycerides.to.Total.Lipids.in.Very.Large.VLDL.percentage...Instance.0	0.0169966	0.0310945	-0.0234322	0.00981608	0.769776	0.834256	0.00280328	0.00957814	0.920581	0.947767	0.00101501	0.0101801
Physical activity level	Triglycerides.to.Total.Lipids.in.Very.Small.VLDL.percentage...Instance.0	2.36e-09	2.14623e-08	-0.0868405	0.0145335	0.0741008	0.145432	-0.0244982	0.0137157	0.0444807	0.100042	-0.0290188	0.0144389
Physical activity level	Tyrosine...Instance.0	0.497223	0.576191	-0.00930446	0.0137055	0.179249	0.286571	0.0186206	0.0138634	0.398999	0.538434	0.0122622	0.0145382
Physical activity level	Valine...Instance.0	0.966498	0.978229	-0.00057736	0.0137462	7.08e-05	0.00043133	0.0538143	0.0135381	0.00172733	0.00720197	0.0447296	0.014271
Physical activity level	VLDL.Cholesterol...Instance.0	4.66e-06	2.26678e-05	-0.050871	0.0111026	0.00382721	0.0132318	-0.0310908	0.0107483	0.00250712	0.00983261	-0.0344848	0.0114067
Physical activity level	X3.Hydroxybutyrate...Instance.0	0.00095336	0.00232146	-0.0354676	0.0107322	0.0344419	0.0800456	-0.0230371	0.0108917	0.0234951	0.0607967	-0.0265	0.0116966
Sleep duration 7-8 h/d	Acetate...Instance.0	0.721014	0.776049	0.00720359	0.0201718	0.912814	0.941316	-0.00221773	0.0202547	0.887113	0.925458	0.00297535	0.0209588
Sleep duration 7-8 h/d	Acetoacetate...Instance.0	7.75e-05	0.000250677	-0.0745964	0.0188691	0.00204196	0.00795858	-0.0580154	0.0188072	0.00282681	0.0108824	-0.059992	0.0200867
Sleep duration 7-8 h/d	Acetone...Instance.0	0.115418	0.171217	-0.0273801	0.0173906	0.0883324	0.166703	-0.0296866	0.0174176	0.113776	0.205748	-0.0292543	0.0184969
Sleep duration 7-8 h/d	Alanine...Instance.0	0.146352	0.209726	-0.0352644	0.0242762	0.457254	0.570432	-0.0179491	0.0241446	0.996431	0.99859	-0.000113277	0.025325
Sleep duration 7-8 h/d	Albumin...Instance.0	0.0225588	0.0401009	0.0446685	0.0195818	0.986911	0.988643	0.000311015	0.0189575	0.757192	0.839466	-0.00611929	0.0197921
Sleep duration 7-8 h/d	Apolipoprotein.A1...Instance.0	0.0468171	0.0781477	0.0327888	0.016492	0.863982	0.90509	-0.00278114	0.0162344	0.754699	0.838183	-0.0053026	0.0169706
Sleep duration 7-8 h/d	Apolipoprotein.B...Instance.0	0.00161962	0.00370916	-0.0506762	0.016072	0.0127396	0.0364195	-0.0380582	0.0152762	0.00738514	0.0244547	-0.0431622	0.0161085
Sleep duration 7-8 h/d	Apolipoprotein.B.to.Apolipoprotein.A1.ratio...Instance.0	0.000241062	0.000673792	-0.0598838	0.0163052	0.0461559	0.100916	-0.0310164	0.0155535	0.0275862	0.0686918	-0.03594	0.016311
Sleep duration 7-8 h/d	Average.Diameter.for.HDL.Particles...Instance.0	1.1e-05	4.89539e-05	0.0717441	0.0163085	0.148202	0.246677	0.0219513	0.0151806	0.139275	0.24109	0.0234291	0.0158454
Sleep duration 7-8 h/d	Average.Diameter.for.LDL.Particles...Instance.0	0.0203087	0.0365149	0.0469557	0.0202316	0.786321	0.844168	0.00535755	0.0197624	0.994034	0.998541	-0.00015364	0.0205461
Sleep duration 7-8 h/d	Average.Diameter.for.VLDL.Particles...Instance.0	0.000131346	0.000394097	-0.0818685	0.0214025	0.290201	0.409167	-0.0213995	0.0202316	0.220936	0.347346	-0.0259895	0.0212313
Sleep duration 7-8 h/d	Cholesterol.in.Chylomicrons.and.Extremely.Large.VLDL...Instance.0	5.26e-05	0.000181354	-0.078368	0.0193735	0.142574	0.240175	-0.0273566	0.018656	0.14558	0.250278	-0.0285719	0.0196313
Sleep duration 7-8 h/d	Cholesterol.in.IDL...Instance.0	0.702172	0.760662	-0.00590773	0.0154491	0.124369	0.2144	-0.0221235	0.0143958	0.0729392	0.147251	-0.0272314	0.0151844
Sleep duration 7-8 h/d	Cholesterol.in.Large.HDL...Instance.0	7.22e-06	3.35596e-05	0.0663585	0.0147822	0.271514	0.388097	0.0149447	0.0135906	0.342153	0.483561	0.0134729	0.0141826
Sleep duration 7-8 h/d	Cholesterol.in.Large.LDL...Instance.0	0.115621	0.171315	-0.0253029	0.0160802	0.0295434	0.0714392	-0.0336518	0.015462	0.0116163	0.0352988	-0.0411091	0.0162871
Sleep duration 7-8 h/d	Cholesterol.in.Large.VLDL...Instance.0	1.77e-05	7.3799e-05	-0.0770312	0.0179393	0.0552807	0.116224	-0.0329923	0.0172117	0.045759	0.102549	-0.0360009	0.0180199
Sleep duration 7-8 h/d	Cholesterol.in.Medium.HDL...Instance.0	0.0063701	0.012978	0.0449416	0.0164707	0.824333	0.876727	0.00357543	0.0161069	0.938945	0.95959	0.00128917	0.0168305
Sleep duration 7-8 h/d	Cholesterol.in.Medium.LDL...Instance.0	0.00159169	0.00365855	-0.0529822	0.0167763	0.0100951	0.0305287	-0.041785	0.01624	0.00440466	0.0156596	-0.048756	0.017118
Sleep duration 7-8 h/d	Cholesterol.in.Medium.VLDL...Instance.0	0.0262084	0.0460021	-0.0339296	0.0152603	0.0341617	0.0797304	-0.0304728	0.0143848	0.0208005	0.0557796	-0.0351217	0.0151915
Sleep duration 7-8 h/d	Cholesterol.in.Small.HDL...Instance.0	0.480738	0.559672	-0.0132326	0.0187659	0.212691	0.325521	-0.0232531	0.0186582	0.155988	0.264905	-0.0278351	0.0196189
Sleep duration 7-8 h/d	Cholesterol.in.Small.LDL...Instance.0	0.00145568	0.00339568	-0.0528509	0.0165983	0.00888509	0.0275328	-0.0418137	0.0159785	0.00369533	0.0135208	-0.0489198	0.0168474
Sleep duration 7-8 h/d	Cholesterol.in.Small.VLDL...Instance.0	8.82e-05	0.00027984	-0.0628202	0.0160157	0.0117534	0.0343836	-0.0387029	0.0153592	0.011312	0.0344577	-0.040962	0.0161691
Sleep duration 7-8 h/d	Cholesterol.in.Very.Large.HDL...Instance.0	0.000360341	0.000962187	0.0552736	0.015489	0.505717	0.61203	0.00941451	0.0141456	0.636982	0.739512	0.00696553	0.0147595
Sleep duration 7-8 h/d	Cholesterol.in.Very.Large.VLDL...Instance.0	8.58e-06	3.9156e-05	-0.0803506	0.0180482	0.0502185	0.10755	-0.0337768	0.017248	0.0433303	0.097805	-0.0365861	0.0181052
Sleep duration 7-8 h/d	Cholesterol.in.Very.Small.VLDL...Instance.0	0.072645	0.114391	-0.0279105	0.0155472	0.0791622	0.152142	-0.0255712	0.0145645	0.0772071	0.15259	-0.0271828	0.015381
Sleep duration 7-8 h/d	Cholesterol.to.Total.Lipids.in.Chylomicrons.and.Extremely.Large.VLDL.percentage...Instance.0	0.189245	0.260705	0.020194	0.0153813	0.930009	0.954778	0.00134524	0.0153156	0.858941	0.905136	0.00289336	0.0162799
Sleep duration 7-8 h/d	Cholesterol.to.Total.Lipids.in.IDL.percentage...Instance.0	0.00117881	0.00281257	0.0769156	0.0237047	0.471543	0.582467	0.0162118	0.0225166	0.656654	0.755363	0.0103985	0.0233911
Sleep duration 7-8 h/d	Cholesterol.to.Total.Lipids.in.Large.HDL.percentage...Instance.0	0.000202187	0.000579326	0.0973967	0.0262	0.27623	0.393495	0.0273155	0.0250859	0.326344	0.465411	0.0255273	0.0260072
Sleep duration 7-8 h/d	Cholesterol.to.Total.Lipids.in.Large.LDL.percentage...Instance.0	0.0780987	0.121455	0.0545334	0.0309501	0.865327	0.905742	-0.00514958	0.0303628	0.412472	0.553639	-0.0245537	0.0299588
Sleep duration 7-8 h/d	Cholesterol.to.Total.Lipids.in.Large.VLDL.percentage...Instance.0	0.685302	0.749176	-0.00734372	0.0181215	0.246016	0.361685	-0.0206812	0.0178265	0.252473	0.382402	-0.0212877	0.0186013
Sleep duration 7-8 h/d	Cholesterol.to.Total.Lipids.in.Medium.HDL.percentage...Instance.0	5.95e-05	0.000202364	0.0788315	0.0196285	0.475595	0.585168	0.0133482	0.01871	0.666642	0.764051	0.00840357	0.0195081
Sleep duration 7-8 h/d	Cholesterol.to.Total.Lipids.in.Medium.LDL.percentage...Instance.0	0.807169	0.847696	0.00659084	0.0270022	0.37149	0.493373	-0.0236756	0.0264911	0.166743	0.278275	-0.0368581	0.0266539
Sleep duration 7-8 h/d	Cholesterol.to.Total.Lipids.in.Medium.VLDL.percentage...Instance.0	0.0293814	0.0510716	0.0429624	0.0197202	0.897429	0.933118	-0.00238047	0.0184658	0.837581	0.894608	-0.00396837	0.0193586
Sleep duration 7-8 h/d	Cholesterol.to.Total.Lipids.in.Small.HDL.percentage...Instance.0	0.0119852	0.0226528	0.0492837	0.0196118	0.776186	0.837587	0.00548262	0.0192847	0.988235	0.994575	0.000298788	0.0202617
Sleep duration 7-8 h/d	Cholesterol.to.Total.Lipids.in.Small.LDL.percentage...Instance.0	0.96121	0.975197	0.00114837	0.0236113	0.206365	0.320064	-0.029125	0.0230476	0.114639	0.20701	-0.0377332	0.023915
Sleep duration 7-8 h/d	Cholesterol.to.Total.Lipids.in.Small.VLDL.percentage...Instance.0	0.610227	0.681348	0.00962064	0.0188728	0.421773	0.535754	-0.0144915	0.0180382	0.397766	0.537973	-0.0160236	0.0189483
Sleep duration 7-8 h/d	Cholesterol.to.Total.Lipids.in.Very.Large.HDL.percentage...Instance.0	0.469102	0.549695	0.0191332	0.0264284	0.486344	0.593738	0.0183578	0.0263702	0.66891	0.765252	0.011918	0.0278682
Sleep duration 7-8 h/d	Cholesterol.to.Total.Lipids.in.Very.Large.VLDL.percentage...Instance.0	0.069167	0.109879	0.0258287	0.0142112	0.635402	0.725595	-0.00641204	0.0135232	0.643985	0.746261	-0.0066123	0.0143077
Sleep duration 7-8 h/d	Cholesterol.to.Total.Lipids.in.Very.Small.VLDL.percentage...Instance.0	0.00165642	0.00377279	0.0662557	0.0210569	0.509211	0.61389	0.0128235	0.019427	0.581801	0.701058	0.0111712	0.0202829
Sleep duration 7-8 h/d	Cholesteryl.Esters.in.Chylomicrons.and.Extremely.Large.VLDL...Instance.0	2.75e-05	0.000105867	-0.0784753	0.0187059	0.102281	0.186033	-0.0293984	0.0179915	0.103042	0.191299	-0.0308595	0.0189274
Sleep duration 7-8 h/d	Cholesteryl.Esters.in.HDL...Instance.0	0.000191558	0.000556494	0.0579418	0.0155296	0.625601	0.717668	0.00721022	0.0147768	0.771915	0.846565	0.0044695	0.0154185
Sleep duration 7-8 h/d	Cholesteryl.Esters.in.IDL...Instance.0	0.739827	0.791546	-0.00512696	0.0154385	0.132443	0.226817	-0.0216706	0.0144025	0.077204	0.15259	-0.0268579	0.015197
Sleep duration 7-8 h/d	Cholesteryl.Esters.in.Large.HDL...Instance.0	3.85e-06	1.925e-05	0.0684539	0.0148125	0.247326	0.36261	0.0157279	0.0135946	0.314659	0.451827	0.014266	0.0141873
Sleep duration 7-8 h/d	Cholesteryl.Esters.in.Large.LDL...Instance.0	0.0619609	0.0999736	-0.0303114	0.0162375	0.0246737	0.0625566	-0.0352175	0.0156748	0.00978803	0.0306333	-0.0426572	0.0165102
Sleep duration 7-8 h/d	Cholesteryl.Esters.in.Large.VLDL...Instance.0	4.63e-05	0.000162659	-0.069015	0.0169357	0.0486235	0.104491	-0.0320658	0.0162599	0.0385126	0.0903427	-0.0352466	0.0170305
Sleep duration 7-8 h/d	Cholesteryl.Esters.in.LDL...Instance.0	0.0102348	0.0196703	-0.0423945	0.0165074	0.0140983	0.0394061	-0.039164	0.015952	0.00568834	0.0196123	-0.0464906	0.0168092
Sleep duration 7-8 h/d	Cholesteryl.Esters.in.Medium.HDL...Instance.0	0.00431124	0.00912412	0.0472821	0.0165612	0.773796	0.836446	0.0046482	0.0161722	0.887874	0.925484	0.00238273	0.016899
Sleep duration 7-8 h/d	Cholesteryl.Esters.in.Medium.LDL...Instance.0	0.000357723	0.000957233	-0.0607483	0.017014	0.00809501	0.0255257	-0.0435785	0.0164539	0.00379554	0.0137671	-0.0501772	0.0173305
Sleep duration 7-8 h/d	Cholesteryl.Esters.in.Medium.VLDL...Instance.0	0.223411	0.300516	-0.0184974	0.015192	0.0612868	0.126297	-0.0265708	0.0141969	0.03935	0.091622	-0.0309073	0.014998
Sleep duration 7-8 h/d	Cholesteryl.Esters.in.Small.HDL...Instance.0	0.699556	0.75881	-0.00724409	0.0187705	0.300298	0.418749	-0.0192788	0.0186118	0.221139	0.347346	-0.0239502	0.0195739
Sleep duration 7-8 h/d	Cholesteryl.Esters.in.Small.LDL...Instance.0	0.000284736	0.000781934	-0.0610977	0.0168318	0.00654264	0.0211624	-0.0440436	0.016194	0.00279685	0.0108335	-0.0510129	0.0170616
Sleep duration 7-8 h/d	Cholesteryl.Esters.in.Small.VLDL...Instance.0	2.93e-05	0.000111092	-0.0666512	0.015942	0.0109375	0.0323741	-0.0389169	0.015291	0.0121027	0.0361641	-0.0403799	0.0160904
Sleep duration 7-8 h/d	Cholesteryl.Esters.in.Very.Large.HDL...Instance.0	0.000193448	0.000560488	0.0568701	0.0152524	0.493213	0.60037	0.00953356	0.013913	0.615045	0.722736	0.00730052	0.0145169
Sleep duration 7-8 h/d	Cholesteryl.Esters.in.Very.Large.VLDL...Instance.0	6.28e-06	2.97411e-05	-0.076107	0.0168419	0.026166	0.0655457	-0.035672	0.0160395	0.0208419	0.0557796	-0.0389282	0.0168434
Sleep duration 7-8 h/d	Cholesteryl.Esters.in.Very.Small.VLDL...Instance.0	0.222667	0.299836	-0.0188168	0.0154295	0.11267	0.199733	-0.0227477	0.014339	0.102472	0.190522	-0.0247367	0.0151469
Sleep duration 7-8 h/d	Cholesteryl.Esters.in.VLDL...Instance.0	0.000306869	0.000835403	-0.0569796	0.0157816	0.0176231	0.046858	-0.0354546	0.014936	0.0145004	0.041931	-0.0385401	0.0157627
Sleep duration 7-8 h/d	Cholesteryl.Esters.to.Total.Lipids.in.Chylomicrons.and.Extremely.Large.VLDL.percentage...Instance.0	0.337668	0.420597	0.0136668	0.0142538	0.92349	0.949983	0.00136693	0.0142329	0.852395	0.901333	0.0028356	0.0152395
Sleep duration 7-8 h/d	Cholesteryl.Esters.to.Total.Lipids.in.IDL.percentage...Instance.0	0.0012162	0.00289079	0.0733409	0.0226652	0.470848	0.582182	0.015613	0.021651	0.671143	0.76641	0.00956237	0.0225214
Sleep duration 7-8 h/d	Cholesteryl.Esters.to.Total.Lipids.in.Large.HDL.percentage...Instance.0	5.19e-05	0.000179434	0.103857	0.0256553	0.210785	0.323789	0.0307791	0.0245942	0.283164	0.416126	0.0273996	0.0255285
Sleep duration 7-8 h/d	Cholesteryl.Esters.to.Total.Lipids.in.Large.LDL.percentage...Instance.0	0.882798	0.913364	-0.00455746	0.0309133	0.522262	0.626016	-0.0197888	0.0309258	0.171187	0.284934	-0.0413626	0.030225
Sleep duration 7-8 h/d	Cholesteryl.Esters.to.Total.Lipids.in.Large.VLDL.percentage...Instance.0	0.316575	0.400103	0.0174057	0.0173785	0.531781	0.632836	-0.0104978	0.0167882	0.536701	0.663606	-0.0108609	0.0175791
Sleep duration 7-8 h/d	Cholesteryl.Esters.to.Total.Lipids.in.Medium.HDL.percentage...Instance.0	0.000106136	0.000325122	0.0790045	0.0203755	0.403788	0.519215	0.0163512	0.0195845	0.557277	0.677785	0.0120122	0.0204669
Sleep duration 7-8 h/d	Cholesteryl.Esters.to.Total.Lipids.in.Medium.LDL.percentage...Instance.0	9.97e-05	0.000309712	-0.0849933	0.0218337	0.0418954	0.0933902	-0.0429543	0.0211101	0.0197597	0.0539726	-0.0505347	0.0216773
Sleep duration 7-8 h/d	Cholesteryl.Esters.to.Total.Lipids.in.Medium.VLDL.percentage...Instance.0	0.013979	0.0259521	0.0480242	0.0195366	0.964727	0.977185	-0.000805961	0.0182245	0.928731	0.952253	-0.0017101	0.0191193
Sleep duration 7-8 h/d	Cholesteryl.Esters.to.Total.Lipids.in.Small.HDL.percentage...Instance.0	0.0181938	0.0331397	0.0470336	0.0199128	0.628512	0.719692	0.00952188	0.01968	0.798419	0.865911	0.00527471	0.0206528
Sleep duration 7-8 h/d	Cholesteryl.Esters.to.Total.Lipids.in.Small.LDL.percentage...Instance.0	0.00127425	0.00301733	-0.0656141	0.0203613	0.0278177	0.0680531	-0.0437602	0.0198899	0.013922	0.0405387	-0.0512535	0.0208376
Sleep duration 7-8 h/d	Cholesteryl.Esters.to.Total.Lipids.in.Small.VLDL.percentage...Instance.0	0.675136	0.739996	-0.00824071	0.0196619	0.315231	0.432365	-0.0191366	0.0190537	0.341359	0.482982	-0.0190545	0.0200252
Sleep duration 7-8 h/d	Cholesteryl.Esters.to.Total.Lipids.in.Very.Large.HDL.percentage...Instance.0	0.0170423	0.0311325	0.06587	0.0276054	0.410347	0.526032	0.0226152	0.0274685	0.499702	0.63365	0.0194829	0.0288643
Sleep duration 7-8 h/d	Cholesteryl.Esters.to.Total.Lipids.in.Very.Large.VLDL.percentage...Instance.0	0.0653368	0.104456	0.0264508	0.0143511	0.63194	0.7223	-0.00657983	0.0137363	0.647756	0.749248	-0.00666438	0.0145862
Sleep duration 7-8 h/d	Cholesteryl.Esters.to.Total.Lipids.in.Very.Small.VLDL.percentage...Instance.0	0.000972807	0.0023569	0.0687631	0.020843	0.514385	0.618346	0.0124808	0.0191411	0.583935	0.701952	0.01094	0.0199758
Sleep duration 7-8 h/d	Citrate...Instance.0	0.116965	0.173103	-0.031674	0.0202034	0.322531	0.439496	-0.0199996	0.0202156	0.416415	0.557144	-0.0170756	0.0210113
Sleep duration 7-8 h/d	Clinical.LDL.Cholesterol...Instance.0	0.0729388	0.114566	-0.0284799	0.0158807	0.0279802	0.0683174	-0.0333396	0.0151693	0.0122929	0.036645	-0.0400781	0.0160053
Sleep duration 7-8 h/d	Concentration.of.Chylomicrons.and.Extremely.Large.VLDL.Particles...Instance.0	0.0001796	0.000525403	-0.0787005	0.0210019	0.236844	0.35218	-0.0239923	0.0202814	0.244889	0.374343	-0.0248306	0.021352
Sleep duration 7-8 h/d	Concentration.of.HDL.Particles...Instance.0	0.200042	0.271409	0.0221486	0.0172833	0.563586	0.664756	-0.00989212	0.017128	0.44557	0.586154	-0.0136802	0.0179331
Sleep duration 7-8 h/d	Concentration.of.IDL.Particles...Instance.0	0.0688741	0.109553	-0.0279387	0.0153559	0.0647211	0.131248	-0.0264304	0.0143072	0.0443926	0.100023	-0.0303975	0.0151186
Sleep duration 7-8 h/d	Concentration.of.Large.HDL.Particles...Instance.0	2.05e-05	8.38029e-05	0.0628283	0.0147452	0.320289	0.437868	0.0135518	0.0136348	0.392822	0.534119	0.0121637	0.0142341
Sleep duration 7-8 h/d	Concentration.of.Large.LDL.Particles...Instance.0	0.00618725	0.012626	-0.0435166	0.0158926	0.0136756	0.038655	-0.0374544	0.0151881	0.00688931	0.0231678	-0.0432574	0.0160055
Sleep duration 7-8 h/d	Concentration.of.Large.VLDL.Particles...Instance.0	3.22e-05	0.00012063	-0.0820012	0.0197162	0.0959437	0.176998	-0.0315746	0.018964	0.0854664	0.164762	-0.0341329	0.019845
Sleep duration 7-8 h/d	Concentration.of.LDL.Particles...Instance.0	0.00178056	0.00404086	-0.0504776	0.0161513	0.0109295	0.0323741	-0.0392534	0.0154217	0.00579507	0.0199255	-0.0448677	0.0162581
Sleep duration 7-8 h/d	Concentration.of.Medium.HDL.Particles...Instance.0	0.0344545	0.0591523	0.0353011	0.0166912	0.972112	0.981497	0.000575855	0.0164716	0.940824	0.959946	-0.00127855	0.0172226
Sleep duration 7-8 h/d	Concentration.of.Medium.LDL.Particles...Instance.0	0.000504808	0.00129557	-0.057358	0.0164862	0.0121956	0.0353928	-0.0396036	0.0157984	0.00768493	0.0251535	-0.0444303	0.0166648
Sleep duration 7-8 h/d	Concentration.of.Medium.VLDL.Particles...Instance.0	0.00022339	0.000631429	-0.0623585	0.0168896	0.026164	0.0655457	-0.0360686	0.0162176	0.01699	0.0478082	-0.0406735	0.0170375
Sleep duration 7-8 h/d	Concentration.of.Small.HDL.Particles...Instance.0	0.21581	0.290915	-0.0233353	0.018852	0.149943	0.248585	-0.0269587	0.0187236	0.107359	0.196407	-0.0317085	0.0196909
Sleep duration 7-8 h/d	Concentration.of.Small.LDL.Particles...Instance.0	0.00033644	0.000906078	-0.0597039	0.0166466	0.0130401	0.0371097	-0.0394413	0.0158842	0.00764838	0.0251275	-0.0446729	0.0167458
Sleep duration 7-8 h/d	Concentration.of.Small.VLDL.Particles...Instance.0	1.2e-05	5.26573e-05	-0.0791309	0.018071	0.0252478	0.0636582	-0.0391066	0.0174749	0.0254971	0.0649064	-0.0408508	0.0182852
Sleep duration 7-8 h/d	Concentration.of.Very.Large.HDL.Particles...Instance.0	0.00237978	0.00526742	0.046576	0.0153267	0.689265	0.77442	0.00563231	0.0140856	0.82182	0.881525	0.0033131	0.0147111
Sleep duration 7-8 h/d	Concentration.of.Very.Large.VLDL.Particles...Instance.0	2.58e-05	0.000100633	-0.084886	0.0201676	0.11166	0.199053	-0.0308095	0.0193661	0.107249	0.196407	-0.0327091	0.0203059
Sleep duration 7-8 h/d	Concentration.of.Very.Small.VLDL.Particles...Instance.0	0.000696615	0.00173463	-0.0558543	0.0164675	0.026552	0.0660036	-0.0349385	0.01575	0.0351887	0.0839731	-0.0349391	0.0165868
Sleep duration 7-8 h/d	Concentration.of.VLDL.Particles...Instance.0	2.29e-05	9.241e-05	-0.0749231	0.0176876	0.0235206	0.0601188	-0.038525	0.0170076	0.0224676	0.0585965	-0.0407582	0.0178553
Sleep duration 7-8 h/d	Creatinine...Instance.0	0.0614591	0.0993959	-0.0363338	0.0194261	0.448437	0.561606	-0.0146095	0.0192725	0.873238	0.91555	-0.00234295	0.0146846
Sleep duration 7-8 h/d	Degree.of.Unsaturation...Instance.0	1.67e-08	1.32649e-07	0.109723	0.0194316	0.00744525	0.0237756	0.0500986	0.0187165	0.0265516	0.0669121	0.0436024	0.0196553
Sleep duration 7-8 h/d	Docosahexaenoic.Acid...Instance.0	0.000265851	0.000734763	0.0629681	0.017263	0.0356263	0.0822357	0.0359882	0.0171257	0.0841644	0.163261	0.0310434	0.0179735
Sleep duration 7-8 h/d	Docosahexaenoic.Acid.to.Total.Fatty.Acids.percentage...Instance.0	3.12e-09	2.73818e-08	0.110803	0.018687	0.000573894	0.00272817	0.062595	0.0181719	0.00115788	0.0052271	0.0620262	0.0190854
Sleep duration 7-8 h/d	Free.Cholesterol.in.Chylomicrons.and.Extremely.Large.VLDL...Instance.0	0.000131575	0.000394097	-0.0771508	0.0201715	0.208074	0.321197	-0.0245018	0.0194621	0.214987	0.339809	-0.025402	0.0204848
Sleep duration 7-8 h/d	Free.Cholesterol.in.HDL...Instance.0	0.00929357	0.0180548	0.039831	0.0153109	0.981636	0.987854	-0.000338543	0.0147076	0.843435	0.897872	-0.00303143	0.0153485
Sleep duration 7-8 h/d	Free.Cholesterol.in.IDL...Instance.0	0.607997	0.680068	-0.00797728	0.0155518	0.114758	0.202847	-0.0228845	0.0145089	0.0704672	0.143799	-0.0276482	0.0152831
Sleep duration 7-8 h/d	Free.Cholesterol.in.Large.HDL...Instance.0	7.69e-05	0.000249379	0.0584574	0.0147797	0.377813	0.497539	0.0120827	0.0136997	0.45896	0.598475	0.0105904	0.0143
Sleep duration 7-8 h/d	Free.Cholesterol.in.Large.LDL...Instance.0	0.486011	0.564763	-0.0110117	0.0158058	0.0579322	0.120372	-0.0284811	0.0150186	0.0237036	0.060959	-0.0357819	0.0158171
Sleep duration 7-8 h/d	Free.Cholesterol.in.Large.VLDL...Instance.0	1.28e-05	5.50137e-05	-0.0825601	0.0189156	0.0686867	0.137703	-0.0330136	0.0181329	0.0594272	0.126623	-0.0357848	0.0189818
Sleep duration 7-8 h/d	Free.Cholesterol.in.LDL...Instance.0	0.284371	0.367544	-0.0171413	0.0160109	0.0466209	0.101755	-0.0305043	0.0153293	0.0191233	0.0525158	-0.0378625	0.0161566
Sleep duration 7-8 h/d	Free.Cholesterol.in.Medium.HDL...Instance.0	0.0335324	0.0578066	0.0345654	0.0162592	0.960602	0.97458	-0.0007899	0.01599	0.852496	0.901333	-0.00310722	0.0167109
Sleep duration 7-8 h/d	Free.Cholesterol.in.Medium.LDL...Instance.0	0.0885321	0.135995	-0.0278863	0.0163716	0.0334852	0.0786964	-0.0337481	0.0158705	0.0138845	0.0405234	-0.0412004	0.0167438
Sleep duration 7-8 h/d	Free.Cholesterol.in.Medium.VLDL...Instance.0	0.00139147	0.00326411	-0.0514234	0.016084	0.0302067	0.0727628	-0.0332904	0.015358	0.0187872	0.0517061	-0.0380031	0.016171
Sleep duration 7-8 h/d	Free.Cholesterol.in.Small.HDL...Instance.0	0.126064	0.18461	-0.0287284	0.0187778	0.0938355	0.174206	-0.0314428	0.0187647	0.0746336	0.14955	-0.0351041	0.0196895
Sleep duration 7-8 h/d	Free.Cholesterol.in.Small.LDL...Instance.0	0.127543	0.186124	-0.0252354	0.016559	0.0512796	0.109449	-0.0312603	0.0160365	0.0249678	0.0636881	-0.0379307	0.0169166
Sleep duration 7-8 h/d	Free.Cholesterol.in.Small.VLDL...Instance.0	0.000696231	0.00173463	-0.0547597	0.016144	0.0154545	0.0421638	-0.0374984	0.0154831	0.0117299	0.0353871	-0.0411039	0.0163072
Sleep duration 7-8 h/d	Free.Cholesterol.in.Very.Large.HDL...Instance.0	0.00461819	0.00972454	0.0468928	0.016552	0.575018	0.675068	0.00856921	0.0152833	0.734998	0.821391	0.00540222	0.0159596
Sleep duration 7-8 h/d	Free.Cholesterol.in.Very.Large.VLDL...Instance.0	2.24e-05	9.09773e-05	-0.0820984	0.0193568	0.0976094	0.179175	-0.030769	0.0185726	0.0901863	0.172012	-0.0330343	0.0194942
Sleep duration 7-8 h/d	Free.Cholesterol.in.Very.Small.VLDL...Instance.0	0.0028264	0.0061369	-0.0481844	0.0161333	0.0429943	0.0948294	-0.0311245	0.0153779	0.0497858	0.109233	-0.0317735	0.0161943
Sleep duration 7-8 h/d	Free.Cholesterol.in.VLDL...Instance.0	2.38e-05	9.54281e-05	-0.0745472	0.0176337	0.0316942	0.0751913	-0.0362787	0.0168856	0.0264345	0.0668015	-0.0394109	0.0177521
Sleep duration 7-8 h/d	Free.Cholesterol.to.Total.Lipids.in.Chylomicrons.and.Extremely.Large.VLDL.percentage...Instance.0	0.108159	0.162174	0.028468	0.0177189	0.957474	0.972491	0.000935206	0.017538	0.902906	0.935956	0.00223098	0.0182876
Sleep duration 7-8 h/d	Free.Cholesterol.to.Total.Lipids.in.IDL.percentage...Instance.0	0.067813	0.108139	0.0450808	0.0246827	0.704873	0.784475	0.00916598	0.0242	0.785317	0.855532	0.00686821	0.0252134
Sleep duration 7-8 h/d	Free.Cholesterol.to.Total.Lipids.in.Large.HDL.percentage...Instance.0	0.194622	0.26549	0.0362944	0.0279812	0.896715	0.933118	0.00351704	0.0270926	0.755439	0.838264	0.0087895	0.0282182
Sleep duration 7-8 h/d	Free.Cholesterol.to.Total.Lipids.in.Large.LDL.percentage...Instance.0	0.000719308	0.00178054	0.0833937	0.0246508	0.58247	0.682394	0.0127972	0.0232764	0.776425	0.848793	0.00683075	0.024053
Sleep duration 7-8 h/d	Free.Cholesterol.to.Total.Lipids.in.Large.VLDL.percentage...Instance.0	0.00047211	0.0012267	-0.0656778	0.0187808	0.0385916	0.0874232	-0.038384	0.0185543	0.040297	0.0929646	-0.0393775	0.0191997
Sleep duration 7-8 h/d	Free.Cholesterol.to.Total.Lipids.in.Medium.HDL.percentage...Instance.0	0.0169189	0.0309973	0.0426413	0.0178505	0.814739	0.867994	-0.00400448	0.0170896	0.610678	0.71895	-0.00900315	0.0176837
Sleep duration 7-8 h/d	Free.Cholesterol.to.Total.Lipids.in.Medium.LDL.percentage...Instance.0	9.22e-05	0.000290003	0.0912179	0.0233194	0.314616	0.432063	0.0224027	0.0222774	0.425009	0.564282	0.0184581	0.0231365
Sleep duration 7-8 h/d	Free.Cholesterol.to.Total.Lipids.in.Medium.VLDL.percentage...Instance.0	0.193004	0.264045	0.0265943	0.0204286	0.722741	0.796348	-0.0068786	0.0193869	0.60819	0.718718	-0.0103984	0.0202826
Sleep duration 7-8 h/d	Free.Cholesterol.to.Total.Lipids.in.Small.HDL.percentage...Instance.0	0.64561	0.714498	0.00804307	0.0174895	0.393503	0.511758	-0.0142938	0.0167509	0.310645	0.448114	-0.0176237	0.0173818
Sleep duration 7-8 h/d	Free.Cholesterol.to.Total.Lipids.in.Small.LDL.percentage...Instance.0	0.00304501	0.00655487	0.0691354	0.0233269	0.477129	0.585907	0.0161964	0.0227813	0.518985	0.650027	0.0153495	0.0238002
Sleep duration 7-8 h/d	Free.Cholesterol.to.Total.Lipids.in.Small.VLDL.percentage...Instance.0	0.078886	0.122527	0.0306859	0.0174616	0.683288	0.769772	-0.00670452	0.016433	0.560101	0.680471	-0.0100495	0.0172462
Sleep duration 7-8 h/d	Free.Cholesterol.to.Total.Lipids.in.Very.Large.HDL.percentage...Instance.0	0.190921	0.262438	-0.036686	0.0280488	0.89736	0.933118	0.00355603	0.0275662	0.937309	0.958698	-0.00227472	0.0289206
Sleep duration 7-8 h/d	Free.Cholesterol.to.Total.Lipids.in.Very.Large.VLDL.percentage...Instance.0	0.283669	0.367015	0.0162432	0.0151499	0.784939	0.843932	-0.00398204	0.0145918	0.765559	0.842557	-0.00458881	0.0153886
Sleep duration 7-8 h/d	Free.Cholesterol.to.Total.Lipids.in.Very.Small.VLDL.percentage...Instance.0	0.164302	0.231619	0.0317499	0.022828	0.592156	0.691308	0.0118969	0.022207	0.670567	0.76641	0.00989645	0.0232649
Sleep duration 7-8 h/d	Glucose...Instance.0	0.00883172	0.0172914	-0.12255	0.0467938	0.665345	0.753351	-0.0159108	0.0367831	0.600479	0.713473	-0.0200196	0.0382252
Sleep duration 7-8 h/d	Glucose.lactate...Instance.0	0.0148022	0.0273994	-0.114495	0.0469716	0.954394	0.970636	-0.00209863	0.0366951	0.859679	0.905136	-0.00674966	0.0381795
Sleep duration 7-8 h/d	Glutamine...Instance.0	0.119173	0.175901	0.0327993	0.0210473	0.383195	0.503043	-0.0177889	0.0203988	0.509644	0.640885	-0.0140939	0.0213734
Sleep duration 7-8 h/d	Glycine...Instance.0	0.172593	0.240404	0.0211538	0.0155087	0.453159	0.565885	-0.0113188	0.015088	0.493238	0.628441	-0.0107507	0.0156901
Sleep duration 7-8 h/d	Glycoprotein.Acetyls...Instance.0	8.69e-08	5.92715e-07	-0.104689	0.0195477	0.0392507	0.0885965	-0.0382808	0.0185669	0.0304012	0.0745187	-0.0417478	0.0192821
Sleep duration 7-8 h/d	HDL.Cholesterol...Instance.0	0.000427589	0.00112264	0.0543123	0.0154146	0.704406	0.784475	0.00557326	0.0146901	0.853916	0.902075	0.002822	0.0153263
Sleep duration 7-8 h/d	Histidine...Instance.0	0.613075	0.683919	-0.00898489	0.0177671	0.146637	0.24472	-0.0257836	0.0177621	0.239516	0.367472	-0.0219289	0.0186428
Sleep duration 7-8 h/d	Isoleucine...Instance.0	0.00892416	0.0174452	-0.0536552	0.0205153	0.233965	0.349139	-0.0242181	0.0203468	0.334563	0.473901	-0.020503	0.0212465
Sleep duration 7-8 h/d	Lactate...Instance.0	0.303089	0.387744	0.0217347	0.0211042	0.0607372	0.12537	0.0394413	0.0210288	0.0939798	0.178975	0.0368052	0.0219744
Sleep duration 7-8 h/d	LDL.Cholesterol...Instance.0	0.0276852	0.0483239	-0.0359107	0.0163083	0.0179966	0.0477499	-0.0372056	0.015725	0.00710957	0.0237301	-0.0446202	0.016574
Sleep duration 7-8 h/d	Leucine...Instance.0	0.0128659	0.0240995	-0.05136	0.0206444	0.257292	0.373296	-0.0231179	0.0204065	0.452936	0.592737	-0.0159952	0.0213112
Sleep duration 7-8 h/d	Linoleic.Acid...Instance.0	0.287949	0.371023	-0.0183043	0.0172247	0.209733	0.322568	-0.0208978	0.01666	0.0866393	0.166512	-0.0300404	0.017531
Sleep duration 7-8 h/d	Linoleic.Acid.to.Total.Fatty.Acids.percentage...Instance.0	3.84e-05	0.000138882	0.0811602	0.0197061	0.218959	0.333487	0.022417	0.0182346	0.397763	0.537973	0.0161593	0.0191085
Sleep duration 7-8 h/d	Monounsaturated.Fatty.Acids...Instance.0	1.82e-06	9.59706e-06	-0.102513	0.0214708	0.0168978	0.0451208	-0.0497253	0.020812	0.0186437	0.0515371	-0.0512688	0.0217893
Sleep duration 7-8 h/d	Monounsaturated.Fatty.Acids.to.Total.Fatty.Acids.percentage...Instance.0	1.69e-10	1.89371e-09	-0.133122	0.0208245	0.00463117	0.0159236	-0.0549364	0.0193973	0.00960422	0.0302087	-0.0523847	0.020224
Sleep duration 7-8 h/d	Omega.3.Fatty.Acids...Instance.0	0.175766	0.244011	0.0245063	0.0180994	0.233764	0.349139	0.0214662	0.018027	0.40418	0.544374	0.0157566	0.018888
Sleep duration 7-8 h/d	Omega.3.Fatty.Acids.to.Total.Fatty.Acids.percentage...Instance.0	3.8e-05	0.000138232	0.073744	0.017894	0.00369125	0.012904	0.0512949	0.0176636	0.00945842	0.0298249	0.0481617	0.0185559
Sleep duration 7-8 h/d	Omega.6.Fatty.Acids...Instance.0	0.14639	0.209726	-0.0252748	0.0174009	0.14456	0.24222	-0.0248508	0.0170314	0.0551028	0.118414	-0.0343817	0.0179233
Sleep duration 7-8 h/d	Omega.6.Fatty.Acids.to.Omega.3.Fatty.Acids.ratio...Instance.0	0.66852	0.735313	-0.00731676	0.0170876	0.610293	0.705265	-0.00854955	0.0167747	0.763794	0.841581	-0.00532194	0.0177097
Sleep duration 7-8 h/d	Omega.6.Fatty.Acids.to.Total.Fatty.Acids.percentage...Instance.0	3.76e-06	1.8951e-05	0.10106	0.0218441	0.112678	0.199733	0.0328395	0.0207008	0.164199	0.275126	0.0301694	0.0216861
Sleep duration 7-8 h/d	Phenylalanine...Instance.0	0.150837	0.215603	-0.0265646	0.0184903	0.606092	0.701703	-0.00954433	0.0185085	0.812325	0.875832	-0.00458543	0.0193125
Sleep duration 7-8 h/d	Phosphatidylcholines...Instance.0	0.689586	0.751274	-0.00696851	0.0174463	0.253358	0.368869	-0.0197139	0.0172583	0.22298	0.3498	-0.0220721	0.018111
Sleep duration 7-8 h/d	Phosphoglycerides...Instance.0	0.299646	0.385303	-0.0185162	0.0178515	0.174618	0.280596	-0.0240558	0.0177194	0.138547	0.24016	-0.0275592	0.0186043
Sleep duration 7-8 h/d	Phospholipids.in.Chylomicrons.and.Extremely.Large.VLDL...Instance.0	0.000160444	0.00047267	-0.0776432	0.0205648	0.232417	0.347656	-0.0237025	0.0198478	0.240589	0.368668	-0.0245123	0.0208868
Sleep duration 7-8 h/d	Phospholipids.in.HDL...Instance.0	0.0428259	0.0722399	0.0328246	0.0162047	0.979835	0.987854	-0.000403186	0.0159513	0.893084	0.9286	-0.00224189	0.0166799
Sleep duration 7-8 h/d	Phospholipids.in.IDL...Instance.0	0.170144	0.238049	-0.0213861	0.0155895	0.0431836	0.0950797	-0.0295316	0.0146041	0.0271639	0.0681743	-0.0340197	0.0153973
Sleep duration 7-8 h/d	Phospholipids.in.Large.HDL...Instance.0	7.08e-05	0.000232602	0.0587367	0.0147772	0.33515	0.455209	0.0133899	0.0138924	0.394666	0.535465	0.0123509	0.0145096
Sleep duration 7-8 h/d	Phospholipids.in.Large.LDL...Instance.0	0.0632761	0.101679	-0.0296834	0.015981	0.0244303	0.0621687	-0.0344306	0.0152985	0.0117165	0.0353871	-0.0407025	0.0161454
Sleep duration 7-8 h/d	Phospholipids.in.Large.VLDL...Instance.0	1.62e-05	6.79967e-05	-0.0834788	0.0193548	0.081158	0.154792	-0.0324075	0.0185806	0.075403	0.150686	-0.0345805	0.0194472
Sleep duration 7-8 h/d	Phospholipids.in.LDL...Instance.0	0.0106905	0.020421	-0.0413835	0.0162094	0.0132057	0.0374957	-0.0386781	0.0156052	0.00604552	0.0207299	-0.0452205	0.0164687
Sleep duration 7-8 h/d	Phospholipids.in.Medium.HDL...Instance.0	0.252407	0.333794	0.0199531	0.0174327	0.850146	0.89583	-0.00328542	0.017389	0.805904	0.870404	-0.00447256	0.0182019
Sleep duration 7-8 h/d	Phospholipids.in.Medium.LDL...Instance.0	0.000860108	0.00210827	-0.0556487	0.0166936	0.00761759	0.0242027	-0.043255	0.0162063	0.00357483	0.0131566	-0.0498056	0.0170914
Sleep duration 7-8 h/d	Phospholipids.in.Medium.VLDL...Instance.0	0.000310202	0.000840828	-0.0606651	0.0168155	0.0252604	0.0636582	-0.0360871	0.016127	0.0163689	0.0465826	-0.0407064	0.0169542
Sleep duration 7-8 h/d	Phospholipids.in.Small.HDL...Instance.0	0.124409	0.182399	-0.0296347	0.0192855	0.195626	0.308043	-0.0248177	0.0191763	0.169649	0.282748	-0.0276367	0.0201225
Sleep duration 7-8 h/d	Phospholipids.in.Small.LDL...Instance.0	0.00132978	0.00313697	-0.0546606	0.017027	0.0118597	0.0346137	-0.0413792	0.016442	0.00540035	0.0188262	-0.0481315	0.0172967
Sleep duration 7-8 h/d	Phospholipids.in.Small.VLDL...Instance.0	6.61e-05	0.000220041	-0.0676358	0.0169456	0.0153215	0.0419835	-0.039596	0.016328	0.0128566	0.0379647	-0.0426581	0.0171446
Sleep duration 7-8 h/d	Phospholipids.in.Very.Large.HDL...Instance.0	0.000443723	0.00116257	0.0537846	0.0153075	0.408982	0.525082	0.0116609	0.0141221	0.470816	0.606646	0.010649	0.0147662
Sleep duration 7-8 h/d	Phospholipids.in.Very.Large.VLDL...Instance.0	2.57e-05	0.000100633	-0.0832733	0.0197807	0.111908	0.199212	-0.0301869	0.018988	0.106543	0.19577	-0.0321709	0.0199316
Sleep duration 7-8 h/d	Phospholipids.in.Very.Small.VLDL...Instance.0	0.000295119	0.000805162	-0.0617783	0.0170629	0.0322458	0.0763319	-0.0351727	0.0164235	0.0445727	0.100069	-0.0346682	0.0172573
Sleep duration 7-8 h/d	Phospholipids.in.VLDL...Instance.0	1.38e-05	5.91092e-05	-0.0800781	0.018413	0.0372315	0.0851104	-0.0368268	0.0176759	0.0338511	0.0816984	-0.0393825	0.0185582
Sleep duration 7-8 h/d	Phospholipids.to.Total.Lipids.in.Chylomicrons.and.Extremely.Large.VLDL.percentage...Instance.0	0.342767	0.425914	-0.0157891	0.016642	0.38979	0.50851	-0.0142742	0.0165973	0.462223	0.598993	-0.0127477	0.0173387
Sleep duration 7-8 h/d	Phospholipids.to.Total.Lipids.in.IDL.percentage...Instance.0	0.28722	0.370464	-0.0240776	0.0226232	0.872518	0.911748	-0.00362907	0.022616	0.983913	0.991816	0.000472263	0.0234216
Sleep duration 7-8 h/d	Phospholipids.to.Total.Lipids.in.Large.HDL.percentage...Instance.0	0.000308359	0.000837642	-0.0934576	0.025894	0.344367	0.462932	-0.023086	0.0244139	0.467868	0.604089	-0.018512	0.0254993
Sleep duration 7-8 h/d	Phospholipids.to.Total.Lipids.in.Large.LDL.percentage...Instance.0	0.48003	0.559367	0.0183355	0.0259608	0.444347	0.557656	0.0198388	0.0259365	0.126864	0.224245	0.0386223	0.0252978
Sleep duration 7-8 h/d	Phospholipids.to.Total.Lipids.in.Large.VLDL.percentage...Instance.0	2.64e-06	1.36346e-05	-0.0834388	0.017755	0.0647351	0.131248	-0.0311667	0.0168719	0.103434	0.191459	-0.0288014	0.0176851
Sleep duration 7-8 h/d	Phospholipids.to.Total.Lipids.in.Medium.HDL.percentage...Instance.0	7.82e-05	0.000251	-0.0797673	0.0201886	0.622356	0.715253	-0.00942566	0.0191373	0.892921	0.9286	-0.00268713	0.019962
Sleep duration 7-8 h/d	Phospholipids.to.Total.Lipids.in.Medium.LDL.percentage...Instance.0	0.018932	0.0343844	0.0483219	0.0205871	0.22963	0.34493	0.0244685	0.0203671	0.084167	0.163261	0.0361173	0.0209113
Sleep duration 7-8 h/d	Phospholipids.to.Total.Lipids.in.Medium.VLDL.percentage...Instance.0	0.996534	0.996534	9.24e-05	0.0212696	0.284528	0.40212	-0.0217076	0.0202827	0.219382	0.346319	-0.0260266	0.0211901
Sleep duration 7-8 h/d	Phospholipids.to.Total.Lipids.in.Small.HDL.percentage...Instance.0	0.435414	0.521915	0.0143686	0.0184216	0.449479	0.561848	0.0139653	0.0184651	0.348116	0.48651	0.018245	0.019445
Sleep duration 7-8 h/d	Phospholipids.to.Total.Lipids.in.Small.LDL.percentage...Instance.0	0.0056664	0.0116388	0.0572216	0.0206801	0.0701524	0.139593	0.036682	0.0202541	0.0343166	0.0825045	0.0443489	0.0209529
Sleep duration 7-8 h/d	Phospholipids.to.Total.Lipids.in.Small.VLDL.percentage...Instance.0	0.135851	0.196647	0.0255516	0.0171312	0.587812	0.687516	-0.00879129	0.0162194	0.460705	0.598475	-0.0125516	0.0170143
Sleep duration 7-8 h/d	Phospholipids.to.Total.Lipids.in.Very.Large.HDL.percentage...Instance.0	0.0694355	0.110166	0.0491828	0.0270869	0.391417	0.509574	0.0228628	0.0266752	0.302472	0.440373	0.0290513	0.0281724
Sleep duration 7-8 h/d	Phospholipids.to.Total.Lipids.in.Very.Large.VLDL.percentage...Instance.0	0.00507249	0.0105747	-0.0476165	0.0169881	0.351617	0.471452	-0.0153942	0.0165264	0.380657	0.520965	-0.0154383	0.0176091
Sleep duration 7-8 h/d	Phospholipids.to.Total.Lipids.in.Very.Small.VLDL.percentage...Instance.0	0.00270364	0.00590099	-0.0645094	0.0215017	0.699312	0.780815	-0.00805547	0.0208551	0.839875	0.896295	-0.00440907	0.0218208
Sleep duration 7-8 h/d	Polyunsaturated.Fatty.Acids...Instance.0	0.402327	0.488318	-0.0147554	0.0176183	0.380778	0.500394	-0.0152281	0.0173738	0.173151	0.28744	-0.0248878	0.0182698
Sleep duration 7-8 h/d	Polyunsaturated.Fatty.Acids.to.Monounsaturated.Fatty.Acids.ratio...Instance.0	2.86e-10	3.14851e-09	0.121465	0.0192451	0.00825969	0.0258502	0.0471444	0.0178462	0.0164971	0.0468414	0.0449934	0.0187621
Sleep duration 7-8 h/d	Polyunsaturated.Fatty.Acids.to.Total.Fatty.Acids.percentage...Instance.0	2.79e-09	2.50104e-08	0.127551	0.0214441	0.00923318	0.0282625	0.0526882	0.0202357	0.0214017	0.0568115	0.0488313	0.0212203
Sleep duration 7-8 h/d	Pyruvate...Instance.0	0.370767	0.455296	-0.0174715	0.0195196	0.921482	0.948695	-0.00192797	0.0195594	0.84493	0.897872	-0.00357169	0.0182606
Sleep duration 7-8 h/d	Remnant.Cholesterol..Non.HDL..Non.LDL..Cholesterol....Instance.0	0.00793303	0.0156787	-0.041914	0.0157847	0.026694	0.066077	-0.0329687	0.014876	0.0171282	0.0480776	-0.0374715	0.0157158
Sleep duration 7-8 h/d	Saturated.Fatty.Acids...Instance.0	0.000206375	0.000589979	-0.0776294	0.0209117	0.0486	0.104491	-0.0403893	0.0204784	0.0470519	0.104329	-0.0427548	0.0215275
Sleep duration 7-8 h/d	Saturated.Fatty.Acids.to.Total.Fatty.Acids.percentage...Instance.0	0.00274156	0.00596301	-0.0639491	0.0213452	0.20942	0.32248	-0.0264903	0.0211039	0.308127	0.445506	-0.0225431	0.0221182
Sleep duration 7-8 h/d	Spectrometer.corrected.alanine...Instance.0	0.00967907	0.0187168	-0.0652545	0.0252191	0.0765685	0.148752	-0.044161	0.0249341	0.269733	0.401083	-0.0289239	0.0262055
Sleep duration 7-8 h/d	Sphingomyelins...Instance.0	0.524683	0.601898	-0.0101364	0.0159336	0.0670629	0.134878	-0.0283675	0.0154894	0.0390875	0.0915202	-0.0335724	0.0162695
Sleep duration 7-8 h/d	Total.Cholesterol...Instance.0	0.306484	0.390692	-0.0164264	0.0160623	0.0511226	0.1093	-0.0299771	0.0153678	0.0245947	0.0629926	-0.0363764	0.0161815
Sleep duration 7-8 h/d	Total.Cholesterol.Minus.HDL.C...Instance.0	0.0132222	0.0246566	-0.0395662	0.0159663	0.018509	0.0484945	-0.0358188	0.0152058	0.00898247	0.0285392	-0.0419336	0.0160469
Sleep duration 7-8 h/d	Total.Cholines...Instance.0	0.513852	0.59218	-0.0112344	0.0172076	0.156438	0.256976	-0.0240635	0.0169791	0.113557	0.205648	-0.0282142	0.0178285
Sleep duration 7-8 h/d	Total.Concentration.of.Branched.Chain.Amino.Acids..Leucine...Isoleucine...Valine....Instance.0	0.00373761	0.00796384	-0.059457	0.0205019	0.318455	0.436312	-0.0200362	0.0200828	0.469092	0.605047	-0.0151929	0.0209852
Sleep duration 7-8 h/d	Total.Concentration.of.Lipoprotein.Particles...Instance.0	0.432918	0.519916	0.0135435	0.0172697	0.37228	0.493373	-0.0152813	0.0171268	0.272541	0.404301	-0.0196922	0.0179463
Sleep duration 7-8 h/d	Total.Esterified.Cholesterol...Instance.0	0.464287	0.546092	-0.0117664	0.0160781	0.0621981	0.127965	-0.0287198	0.0153989	0.0294499	0.0726364	-0.0352938	0.0162069
Sleep duration 7-8 h/d	Total.Fatty.Acids...Instance.0	0.000452155	0.00118027	-0.071064	0.0202543	0.0541378	0.114761	-0.0382464	0.0198587	0.0394871	0.0916856	-0.0429388	0.0208509
Sleep duration 7-8 h/d	Total.Free.Cholesterol...Instance.0	0.0833438	0.129291	-0.0278285	0.0160696	0.0339245	0.0794313	-0.0325335	0.0153372	0.0176359	0.0492941	-0.0383642	0.0161633
Sleep duration 7-8 h/d	Total.Lipids.in.Chylomicrons.and.Extremely.Large.VLDL...Instance.0	0.000248273	0.000692406	-0.0782134	0.0213398	0.256357	0.372371	-0.0234203	0.0206329	0.265932	0.397316	-0.0241862	0.0217397
Sleep duration 7-8 h/d	Total.Lipids.in.HDL...Instance.0	0.0127009	0.0238626	0.039488	0.0158432	0.957768	0.972491	0.000817722	0.0154418	0.931272	0.9533	-0.00139147	0.0161336
Sleep duration 7-8 h/d	Total.Lipids.in.IDL...Instance.0	0.278923	0.361994	-0.0168201	0.0155341	0.0641327	0.13066	-0.0269518	0.0145573	0.0395234	0.0916856	-0.0316212	0.0153579
Sleep duration 7-8 h/d	Total.Lipids.in.Large.HDL...Instance.0	2.79e-05	0.000107078	0.0617418	0.0147298	0.313896	0.432063	0.0137965	0.0136989	0.37881	0.51957	0.0125882	0.0143027
Sleep duration 7-8 h/d	Total.Lipids.in.Large.LDL...Instance.0	0.0503301	0.0831109	-0.0315701	0.016129	0.0204034	0.0528147	-0.0360061	0.0155255	0.00865232	0.0279143	-0.0429682	0.0163628
Sleep duration 7-8 h/d	Total.Lipids.in.Large.VLDL...Instance.0	6.94e-05	0.000228601	-0.079306	0.0199281	0.119413	0.208433	-0.0298926	0.0191945	0.101155	0.188913	-0.0329135	0.0200763
Sleep duration 7-8 h/d	Total.Lipids.in.LDL...Instance.0	0.00982393	0.0189386	-0.042332	0.0163926	0.012572	0.0361878	-0.0394972	0.0158239	0.00535437	0.0187179	-0.0464668	0.0166818
Sleep duration 7-8 h/d	Total.Lipids.in.Lipoprotein.Particles...Instance.0	0.0104612	0.0200439	-0.0457491	0.0178665	0.0351654	0.0815759	-0.0367159	0.0174283	0.0214307	0.0568115	-0.042182	0.0183349
Sleep duration 7-8 h/d	Total.Lipids.in.Medium.HDL...Instance.0	0.0929805	0.141615	0.028621	0.0170361	0.934933	0.957829	-0.00137991	0.0169019	0.865021	0.909533	-0.00300558	0.017681
Sleep duration 7-8 h/d	Total.Lipids.in.Medium.LDL...Instance.0	0.000630237	0.00158189	-0.0577939	0.0169029	0.00773419	0.0244494	-0.0436399	0.0163819	0.00358649	0.0131609	-0.0502913	0.0172641
Sleep duration 7-8 h/d	Total.Lipids.in.Medium.VLDL...Instance.0	0.000151094	0.000447224	-0.0680444	0.0179513	0.0395259	0.0889808	-0.0356637	0.0173218	0.0274227	0.0684946	-0.0400707	0.0181665
Sleep duration 7-8 h/d	Total.Lipids.in.Small.HDL...Instance.0	0.0939158	0.142693	-0.0321776	0.0192079	0.151728	0.250222	-0.027331	0.0190653	0.125712	0.222523	-0.0306554	0.0200186
Sleep duration 7-8 h/d	Total.Lipids.in.Small.LDL...Instance.0	0.000463029	0.0012056	-0.05943	0.0169691	0.00769284	0.0243801	-0.0435928	0.0163531	0.00343076	0.0127763	-0.0504138	0.0172243
Sleep duration 7-8 h/d	Total.Lipids.in.Small.VLDL...Instance.0	1.5e-05	6.33838e-05	-0.0772926	0.0178475	0.0233823	0.0598873	-0.0390976	0.0172432	0.0236624	0.060959	-0.0408813	0.018066
Sleep duration 7-8 h/d	Total.Lipids.in.Very.Large.HDL...Instance.0	0.000607113	0.00153614	0.0526393	0.0153497	0.486171	0.593738	0.00982285	0.0141045	0.578432	0.69927	0.00818765	0.0147341
Sleep duration 7-8 h/d	Total.Lipids.in.Very.Large.VLDL...Instance.0	3.33e-05	0.00012401	-0.0844158	0.0203348	0.121404	0.209731	-0.030257	0.019533	0.117762	0.21204	-0.0320563	0.0204916
Sleep duration 7-8 h/d	Total.Lipids.in.Very.Small.VLDL...Instance.0	0.00089904	0.00219941	-0.0551493	0.0166053	0.0322966	0.0763319	-0.0341337	0.0159431	0.0413962	0.0944586	-0.0342407	0.0167864
Sleep duration 7-8 h/d	Total.Lipids.in.VLDL...Instance.0	2.59e-05	0.000100633	-0.0817555	0.0194277	0.0653504	0.132069	-0.0344555	0.0186951	0.060091	0.127821	-0.0368867	0.0196172
Sleep duration 7-8 h/d	Total.Phospholipids.in.Lipoprotein.Particles...Instance.0	0.169765	0.237785	-0.0238182	0.017347	0.0785309	0.151357	-0.0299886	0.0170446	0.0522276	0.113794	-0.0347767	0.0179126
Sleep duration 7-8 h/d	Total.Triglycerides...Instance.0	5.78e-05	0.000197996	-0.0838289	0.0208365	0.117736	0.206367	-0.0314757	0.0201192	0.11987	0.215216	-0.0327855	0.0210779
Sleep duration 7-8 h/d	Triglycerides.in.Chylomicrons.and.Extremely.Large.VLDL...Instance.0	0.000487711	0.00126202	-0.0772341	0.0221404	0.310422	0.428581	-0.0217644	0.0214558	0.322892	0.461537	-0.0223644	0.0226228
Sleep duration 7-8 h/d	Triglycerides.in.HDL...Instance.0	0.0022242	0.00495803	-0.059356	0.0194024	0.206575	0.320064	-0.024164	0.0191306	0.255928	0.385711	-0.0227778	0.0200487
Sleep duration 7-8 h/d	Triglycerides.in.IDL...Instance.0	1.69e-05	7.06983e-05	-0.0820681	0.0190661	0.027211	0.0668293	-0.0411667	0.018638	0.0421564	0.0956714	-0.0395729	0.0194728
Sleep duration 7-8 h/d	Triglycerides.in.Large.HDL...Instance.0	0.608789	0.680348	-0.00915005	0.0178776	0.699295	0.780815	-0.00690353	0.0178718	0.759935	0.840421	-0.00572883	0.0187478
Sleep duration 7-8 h/d	Triglycerides.in.Large.LDL...Instance.0	4.27e-06	2.10978e-05	-0.0889356	0.019334	0.0126786	0.0364112	-0.0470272	0.0188633	0.0171624	0.0480776	-0.0469277	0.0196879
Sleep duration 7-8 h/d	Triglycerides.in.Large.VLDL...Instance.0	0.000290537	0.000796122	-0.076238	0.0210331	0.194979	0.307976	-0.0263489	0.02033	0.163202	0.273822	-0.029637	0.0212531
Sleep duration 7-8 h/d	Triglycerides.in.LDL...Instance.0	3.84e-06	1.925e-05	-0.0919467	0.0198933	0.0162905	0.043637	-0.0464984	0.0193527	0.0208958	0.0557963	-0.0466878	0.0202094
Sleep duration 7-8 h/d	Triglycerides.in.Medium.HDL...Instance.0	0.00367151	0.00784966	-0.0558526	0.019222	0.249246	0.364573	-0.0218488	0.018962	0.312381	0.450101	-0.0200939	0.0198893
Sleep duration 7-8 h/d	Triglycerides.in.Medium.LDL...Instance.0	3.32e-06	1.68688e-05	-0.0949929	0.0204201	0.0182571	0.0483389	-0.0467867	0.0198191	0.0222303	0.0582443	-0.0473245	0.0206952
Sleep duration 7-8 h/d	Triglycerides.in.Medium.VLDL...Instance.0	0.000141592	0.00042009	-0.0759706	0.0199575	0.10709	0.19224	-0.0311316	0.019318	0.0880708	0.168489	-0.034429	0.0201833
Sleep duration 7-8 h/d	Triglycerides.in.Small.HDL...Instance.0	8.14e-06	3.74201e-05	-0.0861094	0.0192919	0.0731966	0.144437	-0.0331565	0.018505	0.0969341	0.182808	-0.0321342	0.0193574
Sleep duration 7-8 h/d	Triglycerides.in.Small.LDL...Instance.0	1.82e-05	7.56325e-05	-0.0905543	0.021119	0.0576554	0.119996	-0.0388267	0.0204513	0.0639777	0.134268	-0.0396644	0.021411
Sleep duration 7-8 h/d	Triglycerides.in.Small.VLDL...Instance.0	5.82e-05	0.000198481	-0.0794202	0.0197489	0.0956956	0.176875	-0.0318501	0.0191152	0.105751	0.194887	-0.0322882	0.019959
Sleep duration 7-8 h/d	Triglycerides.in.Very.Large.HDL...Instance.0	0.0164069	0.0301915	-0.0477293	0.0198866	0.224786	0.340708	-0.0238655	0.0196592	0.247874	0.378445	-0.0238001	0.0205956
Sleep duration 7-8 h/d	Triglycerides.in.Very.Large.VLDL...Instance.0	7.12e-05	0.000233305	-0.0840315	0.0211469	0.164274	0.267398	-0.0282933	0.0203413	0.1648	0.275765	-0.0296396	0.0213357
Sleep duration 7-8 h/d	Triglycerides.in.Very.Small.VLDL...Instance.0	1.21e-05	5.29111e-05	-0.0862825	0.0197097	0.0450652	0.0988756	-0.0383988	0.0191586	0.0733063	0.147666	-0.035809	0.0199928
Sleep duration 7-8 h/d	Triglycerides.in.VLDL...Instance.0	9.19e-05	0.000289785	-0.0819976	0.020959	0.151008	0.24969	-0.029028	0.0202135	0.145972	0.250609	-0.0307973	0.0211809
Sleep duration 7-8 h/d	Triglycerides.to.Phosphoglycerides.ratio...Instance.0	3.83e-05	0.000138882	-0.0851577	0.0206754	0.341019	0.461184	-0.0186813	0.0196192	0.328295	0.466964	-0.0199951	0.0204533
Sleep duration 7-8 h/d	Triglycerides.to.Total.Lipids.in.Chylomicrons.and.Extremely.Large.VLDL.percentage...Instance.0	0.430554	0.518566	-0.0136501	0.0173166	0.854858	0.897779	0.00316706	0.0173131	0.944317	0.961946	0.00127675	0.0182792
Sleep duration 7-8 h/d	Triglycerides.to.Total.Lipids.in.IDL.percentage...Instance.0	0.00096489	0.00234224	-0.0832272	0.0252097	0.448837	0.561606	-0.018071	0.0238599	0.609684	0.71895	-0.0126129	0.0247051
Sleep duration 7-8 h/d	Triglycerides.to.Total.Lipids.in.Large.HDL.percentage...Instance.0	0.0025872	0.0056864	-0.0774962	0.0257156	0.329939	0.448617	-0.0246296	0.0252799	0.322019	0.460814	-0.0258579	0.0261095
Sleep duration 7-8 h/d	Triglycerides.to.Total.Lipids.in.Large.LDL.percentage...Instance.0	0.0238155	0.0421558	-0.0646573	0.0286046	0.905207	0.935008	-0.00330842	0.0277811	0.758705	0.840402	0.00865134	0.0281629
Sleep duration 7-8 h/d	Triglycerides.to.Total.Lipids.in.Large.VLDL.percentage...Instance.0	0.00467559	0.00982653	0.0532382	0.018818	0.0762501	0.148363	0.0329333	0.0185746	0.0995093	0.186221	0.0320177	0.0194356
Sleep duration 7-8 h/d	Triglycerides.to.Total.Lipids.in.Medium.HDL.percentage...Instance.0	0.000185333	0.000539659	-0.0723712	0.0193537	0.41938	0.533254	-0.0150665	0.0186576	0.547618	0.673785	-0.0117237	0.0194956
Sleep duration 7-8 h/d	Triglycerides.to.Total.Lipids.in.Medium.LDL.percentage...Instance.0	0.214039	0.289149	-0.0320495	0.0257922	0.611264	0.705737	0.0128118	0.0252059	0.414436	0.555681	0.0209649	0.0256877
Sleep duration 7-8 h/d	Triglycerides.to.Total.Lipids.in.Medium.VLDL.percentage...Instance.0	0.0845368	0.130818	-0.0343858	0.0199327	0.724791	0.797206	0.0065907	0.0187198	0.653926	0.754117	0.00879236	0.0196114
Sleep duration 7-8 h/d	Triglycerides.to.Total.Lipids.in.Small.HDL.percentage...Instance.0	1.22e-05	5.31632e-05	-0.0833745	0.0190514	0.251098	0.366427	-0.0208227	0.0181423	0.355809	0.496155	-0.0174593	0.0189072
Sleep duration 7-8 h/d	Triglycerides.to.Total.Lipids.in.Small.LDL.percentage...Instance.0	0.021599	0.0385039	-0.056456	0.0245712	0.890148	0.928624	-0.00330172	0.0239047	0.960015	0.974772	-0.00121412	0.0242164
Sleep duration 7-8 h/d	Triglycerides.to.Total.Lipids.in.Small.VLDL.percentage...Instance.0	0.421437	0.508561	-0.0147498	0.0183464	0.458003	0.570799	0.0129629	0.0174664	0.406825	0.547229	0.0152163	0.0183434
Sleep duration 7-8 h/d	Triglycerides.to.Total.Lipids.in.Very.Large.HDL.percentage...Instance.0	0.000629266	0.00158189	-0.110595	0.0323417	0.0457206	0.100138	-0.0636655	0.0318619	0.0465277	0.103349	-0.0661241	0.0332148
Sleep duration 7-8 h/d	Triglycerides.to.Total.Lipids.in.Very.Large.VLDL.percentage...Instance.0	0.510395	0.589278	-0.00959186	0.0145719	0.402903	0.519141	0.0116979	0.0139847	0.419603	0.559034	0.0119139	0.0147606
Sleep duration 7-8 h/d	Triglycerides.to.Total.Lipids.in.Very.Small.VLDL.percentage...Instance.0	0.00521289	0.0107602	-0.060279	0.0215737	0.527727	0.630759	-0.0126314	0.0200022	0.579927	0.699815	-0.0115724	0.0209073
Sleep duration 7-8 h/d	Tyrosine...Instance.0	0.00518717	0.0107247	-0.0567948	0.0203151	0.116272	0.204371	-0.0317545	0.0202164	0.252599	0.382402	-0.0240824	0.0210488
Sleep duration 7-8 h/d	Valine...Instance.0	0.00237456	0.00526514	-0.0619139	0.0203695	0.480729	0.589174	-0.0139281	0.0197519	0.613239	0.721289	-0.0104468	0.0206675
Sleep duration 7-8 h/d	VLDL.Cholesterol...Instance.0	6.93e-05	0.000228601	-0.0655354	0.0164652	0.0203389	0.0528147	-0.0363712	0.0156749	0.0167242	0.0472722	-0.0395256	0.0165166
Sleep duration 7-8 h/d	X3.Hydroxybutyrate...Instance.0	0.00500196	0.0104624	-0.0446531	0.0159053	0.0263397	0.0658493	-0.0352742	0.0158789	0.0247193	0.0631827	-0.0380152	0.0169251
Non-current smokers	Acetate...Instance.0	0.81387	0.853306	-0.00764534	0.0324724	0.945012	0.966577	-0.00224369	0.0325296	0.738085	0.823375	0.0111462	0.0333321
Non-current smokers	Acetoacetate...Instance.0	0.408286	0.494116	-0.0251398	0.0304009	0.47504	0.585168	-0.0215881	0.0302216	0.276711	0.408662	-0.0347657	0.0319599
Non-current smokers	Acetone...Instance.0	0.337818	0.420597	-0.0268416	0.0280031	0.593599	0.691705	-0.0149319	0.0279811	0.524042	0.654466	-0.0187467	0.0294228
Non-current smokers	Alanine...Instance.0	1.24e-07	8.06321e-07	0.20663	0.0390552	2.27e-08	4.45133e-07	0.216717	0.0387423	3.3e-08	6.47109e-07	0.222435	0.0402328
Non-current smokers	Albumin...Instance.0	1.46e-09	1.43148e-08	0.19059	0.0314859	2.65e-12	1.0393e-10	0.212777	0.0303869	1.68e-12	7.53e-11	0.221934	0.031405
Non-current smokers	Apolipoprotein.A1...Instance.0	0.000182496	0.000532634	0.0993583	0.0265432	1.46e-06	1.68101e-05	0.125531	0.026052	9.29e-06	8.09649e-05	0.119606	0.0269678
Non-current smokers	Apolipoprotein.B...Instance.0	0.00783877	0.0155659	-0.068828	0.0258811	0.00615729	0.0201234	-0.0672255	0.0245369	0.0028435	0.0109131	-0.076469	0.025619
Non-current smokers	Apolipoprotein.B.to.Apolipoprotein.A1.ratio...Instance.0	1.13e-07	7.3862e-07	-0.139269	0.0262373	1.66e-09	4.43255e-08	-0.150506	0.0249497	4.47e-09	1.05846e-07	-0.152089	0.0259076
Non-current smokers	Average.Diameter.for.HDL.Particles...Instance.0	0.935941	0.955436	0.00211225	0.0262803	0.0890646	0.167832	0.0414647	0.0243839	0.157034	0.266321	0.0356674	0.0252028
Non-current smokers	Average.Diameter.for.LDL.Particles...Instance.0	0.926073	0.949022	0.00302332	0.032583	0.38753	0.507196	0.0274308	0.0317436	0.263223	0.393737	0.0365615	0.0326773
Non-current smokers	Average.Diameter.for.VLDL.Particles...Instance.0	0.041577	0.0702276	-0.0702606	0.0344761	0.00213116	0.00825495	-0.0997991	0.0324868	0.00231356	0.00921751	-0.102872	0.0337568
Non-current smokers	Cholesterol.in.Chylomicrons.and.Extremely.Large.VLDL...Instance.0	0.000117392	0.000356724	-0.120191	0.0311959	3.17e-06	3.15742e-05	-0.139578	0.0299426	1.26e-06	1.56564e-05	-0.151268	0.0311931
Non-current smokers	Cholesterol.in.IDL...Instance.0	0.75179	0.800931	0.0078677	0.0248752	0.372054	0.493373	0.0206435	0.0231256	0.599925	0.713473	0.0126696	0.0241545
Non-current smokers	Cholesterol.in.Large.HDL...Instance.0	0.375532	0.459349	0.0211097	0.0238206	0.00627956	0.0204167	0.0596542	0.021825	0.00939184	0.0296896	0.0585875	0.0225517
Non-current smokers	Cholesterol.in.Large.LDL...Instance.0	0.554276	0.630087	0.015313	0.0258936	0.279942	0.396981	0.02684	0.0248404	0.495387	0.630539	0.0176667	0.0259123
Non-current smokers	Cholesterol.in.Large.VLDL...Instance.0	6.36e-05	0.000213989	-0.115564	0.0288876	2.43e-06	2.55183e-05	-0.130283	0.0276257	1.54e-06	1.8233e-05	-0.137692	0.0286358
Non-current smokers	Cholesterol.in.Medium.HDL...Instance.0	2.55e-07	1.56875e-06	0.136644	0.0264986	3.35e-10	1.00101e-08	0.162387	0.0258297	2.42e-09	6.46191e-08	0.159598	0.0267252
Non-current smokers	Cholesterol.in.Medium.LDL...Instance.0	0.513724	0.59218	-0.0176479	0.027023	0.528735	0.631363	-0.0164376	0.0260933	0.398255	0.538008	-0.0230083	0.027236
Non-current smokers	Cholesterol.in.Medium.VLDL...Instance.0	0.109432	0.163887	-0.0393391	0.0245736	0.106835	0.192089	-0.0372668	0.0231083	0.0764597	0.151831	-0.0428151	0.024165
Non-current smokers	Cholesterol.in.Small.HDL...Instance.0	1.12e-09	1.11556e-08	0.183929	0.0301691	4.49e-10	1.28067e-08	0.186756	0.0299237	3.66e-09	9.00647e-08	0.183939	0.031157
Non-current smokers	Cholesterol.in.Small.LDL...Instance.0	0.0723336	0.114044	-0.0480442	0.0267332	0.0794159	0.152396	-0.045032	0.0256704	0.052736	0.114505	-0.0519235	0.0268021
Non-current smokers	Cholesterol.in.Small.VLDL...Instance.0	0.00424897	0.00900753	-0.0737643	0.0257952	0.00110658	0.00478881	-0.080482	0.0246671	0.000527696	0.00274491	-0.0891481	0.0257108
Non-current smokers	Cholesterol.in.Very.Large.HDL...Instance.0	0.00939399	0.0182217	-0.0648036	0.0249456	0.255534	0.371605	-0.0258357	0.0227214	0.226859	0.353236	-0.0283698	0.023474
Non-current smokers	Cholesterol.in.Very.Large.VLDL...Instance.0	3.87e-05	0.000139165	-0.119642	0.0290635	8.22e-07	1.00156e-05	-0.136543	0.0276817	4.23e-07	6.31982e-06	-0.145611	0.0287681
Non-current smokers	Cholesterol.in.Very.Small.VLDL...Instance.0	0.00682518	0.0137269	-0.067721	0.0250287	0.00570736	0.0188493	-0.0646666	0.0233906	0.0017563	0.00729854	-0.076534	0.0244564
Non-current smokers	Cholesterol.to.Total.Lipids.in.Chylomicrons.and.Extremely.Large.VLDL.percentage...Instance.0	0.0914929	0.139518	0.0418944	0.0248231	0.0316161	0.0751913	0.0529932	0.0246538	0.0747153	0.14955	0.0462501	0.0259484
Non-current smokers	Cholesterol.to.Total.Lipids.in.IDL.percentage...Instance.0	1.53e-07	9.64899e-07	0.200339	0.0381403	7.73e-10	2.10895e-08	0.22228	0.0361117	1.12e-09	3.05565e-08	0.226425	0.0371405
Non-current smokers	Cholesterol.to.Total.Lipids.in.Large.HDL.percentage...Instance.0	0.227151	0.304893	0.0509779	0.0422075	0.0183049	0.0483634	0.095069	0.0402883	0.0133569	0.0391657	0.102334	0.0413553
Non-current smokers	Cholesterol.to.Total.Lipids.in.Large.LDL.percentage...Instance.0	0.000193826	0.000560488	0.185701	0.0498112	8.62e-06	6.97942e-05	0.216913	0.0487314	4.78e-06	4.72354e-05	0.217863	0.0476056
Non-current smokers	Cholesterol.to.Total.Lipids.in.Large.VLDL.percentage...Instance.0	0.2616	0.342344	0.0327642	0.0291841	0.281842	0.398773	0.0308239	0.0286404	0.620925	0.72496	0.0146351	0.0295925
Non-current smokers	Cholesterol.to.Total.Lipids.in.Medium.HDL.percentage...Instance.0	4.63e-09	3.95282e-08	0.185194	0.0315803	2.78e-13	1.29219e-11	0.219297	0.0299871	3.78e-13	1.89756e-11	0.225101	0.0309527
Non-current smokers	Cholesterol.to.Total.Lipids.in.Medium.LDL.percentage...Instance.0	9.92e-06	4.46222e-05	0.192045	0.0434415	3.85e-06	3.63289e-05	0.196479	0.042516	8.6e-06	7.55633e-05	0.188573	0.0423587
Non-current smokers	Cholesterol.to.Total.Lipids.in.Medium.VLDL.percentage...Instance.0	0.0584719	0.0953015	0.0600885	0.0317538	0.00633755	0.020552	0.0809592	0.0296524	0.0103665	0.0319653	0.0789167	0.030781
Non-current smokers	Cholesterol.to.Total.Lipids.in.Small.HDL.percentage...Instance.0	3.52e-08	2.56837e-07	0.174041	0.0315455	4.46e-10	1.28067e-08	0.193056	0.0309265	1.54e-10	4.95564e-09	0.206096	0.0321657
Non-current smokers	Cholesterol.to.Total.Lipids.in.Small.LDL.percentage...Instance.0	1.08e-11	1.39732e-10	0.258078	0.0379436	2.86e-12	1.08767e-10	0.258326	0.0369479	2.76e-11	9.36162e-10	0.253053	0.0379637
Non-current smokers	Cholesterol.to.Total.Lipids.in.Small.VLDL.percentage...Instance.0	0.144594	0.208102	0.0443319	0.0303853	0.0986359	0.179924	0.0478518	0.0289724	0.136394	0.237743	0.044886	0.0301357
Non-current smokers	Cholesterol.to.Total.Lipids.in.Very.Large.HDL.percentage...Instance.0	1.46e-07	9.34847e-07	0.223786	0.0425352	7.48e-07	9.3874e-06	0.209653	0.0423435	7.31e-07	1.01934e-05	0.219574	0.044306
Non-current smokers	Cholesterol.to.Total.Lipids.in.Very.Large.VLDL.percentage...Instance.0	0.00787931	0.0156217	0.0608044	0.0228789	0.000609638	0.00283369	0.0744298	0.0217109	0.00227916	0.00916779	0.0694254	0.0227478
Non-current smokers	Cholesterol.to.Total.Lipids.in.Very.Small.VLDL.percentage...Instance.0	0.00101123	0.00244526	0.11148	0.0339031	3.73e-05	0.000253035	0.128643	0.0311839	5.7e-05	0.000390902	0.129803	0.0322367
Non-current smokers	Cholesteryl.Esters.in.Chylomicrons.and.Extremely.Large.VLDL...Instance.0	0.000121798	0.000368329	-0.115784	0.0301225	3.44e-06	3.37585e-05	-0.134132	0.0288768	1.36e-06	1.65709e-05	-0.145362	0.0300756
Non-current smokers	Cholesteryl.Esters.in.HDL...Instance.0	2.61e-05	0.000100786	0.105177	0.0250007	4.58e-09	1.12704e-07	0.139037	0.023702	1.87e-08	3.97771e-07	0.137809	0.0244878
Non-current smokers	Cholesteryl.Esters.in.IDL...Instance.0	0.805183	0.846319	0.00613124	0.0248581	0.397828	0.515246	0.0195627	0.0231364	0.623268	0.726953	0.0118754	0.0241745
Non-current smokers	Cholesteryl.Esters.in.Large.HDL...Instance.0	0.240297	0.319125	0.0280307	0.0238701	0.00220022	0.00847017	0.0668523	0.0218297	0.0032126	0.0120713	0.0664831	0.0225574
Non-current smokers	Cholesteryl.Esters.in.Large.LDL...Instance.0	0.697496	0.75723	0.0101641	0.0261482	0.411131	0.526054	0.0206989	0.0251831	0.676382	0.768894	0.0109646	0.0262678
Non-current smokers	Cholesteryl.Esters.in.Large.VLDL...Instance.0	0.000106141	0.000325122	-0.105739	0.0272705	6.01e-06	5.06211e-05	-0.118183	0.0261001	4.17e-06	4.22684e-05	-0.124637	0.0270663
Non-current smokers	Cholesteryl.Esters.in.LDL...Instance.0	0.725715	0.779771	-0.00932755	0.0265864	0.913845	0.941606	-0.002773	0.0256304	0.657875	0.756074	-0.0118442	0.0267448
Non-current smokers	Cholesteryl.Esters.in.Medium.HDL...Instance.0	4.46e-08	3.19846e-07	0.145862	0.0266413	4.17e-11	1.34188e-09	0.171247	0.0259299	2.9e-10	8.66548e-09	0.169292	0.0268289
Non-current smokers	Cholesteryl.Esters.in.Medium.LDL...Instance.0	0.207317	0.280671	-0.0345624	0.0274077	0.1758	0.282134	-0.0357908	0.0264357	0.120996	0.216597	-0.0427573	0.0275724
Non-current smokers	Cholesteryl.Esters.in.Medium.VLDL...Instance.0	0.562679	0.637906	-0.0141609	0.0244623	0.700536	0.781487	-0.00877199	0.0228078	0.590497	0.705936	-0.0128394	0.0238591
Non-current smokers	Cholesteryl.Esters.in.Small.HDL...Instance.0	3.25e-12	4.74273e-11	0.210339	0.0301615	1.98e-12	8.283e-11	0.210132	0.0298353	1.53e-11	5.48614e-10	0.209793	0.0310694
Non-current smokers	Cholesteryl.Esters.in.Small.LDL...Instance.0	0.0186411	0.0339052	-0.0637891	0.0271102	0.0151671	0.0416515	-0.0631811	0.0260142	0.00826415	0.0267307	-0.071691	0.0271395
Non-current smokers	Cholesteryl.Esters.in.Small.VLDL...Instance.0	0.00168881	0.0038396	-0.0806473	0.025677	0.000250336	0.0013868	-0.0899449	0.0245548	0.000108559	0.000709591	-0.0990548	0.025582
Non-current smokers	Cholesteryl.Esters.in.Very.Large.HDL...Instance.0	0.0500692	0.0828243	-0.0481445	0.0245689	0.711099	0.789062	-0.00827775	0.0223488	0.65541	0.754623	-0.0103042	0.0230895
Non-current smokers	Cholesteryl.Esters.in.Very.Large.VLDL...Instance.0	0.000237915	0.000666481	-0.0997153	0.0271256	7.74e-06	6.34882e-05	-0.115202	0.025748	4.2e-06	4.22684e-05	-0.123241	0.0267703
Non-current smokers	Cholesteryl.Esters.in.Very.Small.VLDL...Instance.0	0.0434539	0.0730048	-0.0501671	0.0248409	0.049933	0.107121	-0.0451589	0.0230316	0.0193424	0.0530015	-0.0563479	0.0240884
Non-current smokers	Cholesteryl.Esters.in.VLDL...Instance.0	0.00137841	0.00323952	-0.0813205	0.0254135	0.000268294	0.00145344	-0.0874272	0.023984	0.000107529	0.000706539	-0.0970943	0.0250606
Non-current smokers	Cholesteryl.Esters.to.Total.Lipids.in.Chylomicrons.and.Extremely.Large.VLDL.percentage...Instance.0	0.49965	0.577936	0.0155298	0.023005	0.299863	0.418625	0.0237571	0.0229145	0.41493	0.55575	0.0198057	0.0242931
Non-current smokers	Cholesteryl.Esters.to.Total.Lipids.in.IDL.percentage...Instance.0	6.83e-06	3.19838e-05	0.164194	0.036479	4.82e-08	8.40153e-07	0.189704	0.0347353	5.23e-08	9.65243e-07	0.194859	0.035772
Non-current smokers	Cholesteryl.Esters.to.Total.Lipids.in.Large.HDL.percentage...Instance.0	0.0141857	0.026297	0.101369	0.0413265	0.000266226	0.00145267	0.144016	0.0394864	0.000148466	0.000941034	0.153996	0.0405789
Non-current smokers	Cholesteryl.Esters.to.Total.Lipids.in.Large.LDL.percentage...Instance.0	0.00907229	0.0176797	0.129862	0.0497604	0.00320534	0.0114281	0.146391	0.049659	0.0027872	0.0108295	0.14374	0.048058
Non-current smokers	Cholesteryl.Esters.to.Total.Lipids.in.Large.VLDL.percentage...Instance.0	0.193142	0.264045	0.036424	0.027988	0.0933122	0.173784	0.0452629	0.0269692	0.232182	0.357533	0.0334116	0.0279636
Non-current smokers	Cholesteryl.Esters.to.Total.Lipids.in.Medium.HDL.percentage...Instance.0	5.2e-09	4.37987e-08	0.191606	0.0327809	2.57e-12	1.0393e-10	0.219979	0.0313947	1.5e-12	6.97222e-11	0.230035	0.0324782
Non-current smokers	Cholesteryl.Esters.to.Total.Lipids.in.Medium.LDL.percentage...Instance.0	0.63488	0.703243	-0.016705	0.0351772	0.217671	0.332333	-0.0418082	0.033913	0.124965	0.221826	-0.0529105	0.0344833
Non-current smokers	Cholesteryl.Esters.to.Total.Lipids.in.Medium.VLDL.percentage...Instance.0	0.0402372	0.068148	0.064539	0.0314589	0.00287791	0.0104994	0.0872367	0.0292632	0.00421099	0.0150564	0.0870156	0.0303983
Non-current smokers	Cholesteryl.Esters.to.Total.Lipids.in.Small.HDL.percentage...Instance.0	2.69e-10	2.98757e-09	0.202369	0.032016	3.02e-11	1.02435e-09	0.209887	0.0315537	7.02e-12	2.84197e-10	0.225014	0.0327773
Non-current smokers	Cholesteryl.Esters.to.Total.Lipids.in.Small.LDL.percentage...Instance.0	0.00972478	0.0187763	0.0847899	0.0327895	0.03896	0.0880986	0.0659718	0.0319501	0.119035	0.214024	0.051677	0.0331483
Non-current smokers	Cholesteryl.Esters.to.Total.Lipids.in.Small.VLDL.percentage...Instance.0	0.475575	0.555206	0.0225866	0.0316579	0.613157	0.706623	0.0154745	0.0306071	0.766022	0.842557	0.00947878	0.0318518
Non-current smokers	Cholesteryl.Esters.to.Total.Lipids.in.Very.Large.HDL.percentage...Instance.0	1.81e-06	9.5846e-06	0.212291	0.0444482	1.12e-07	1.77924e-06	0.234149	0.0441007	5.15e-08	9.64664e-07	0.250031	0.0458792
Non-current smokers	Cholesteryl.Esters.to.Total.Lipids.in.Very.Large.VLDL.percentage...Instance.0	0.00148983	0.00345876	0.0734023	0.0231013	7e-05	0.000428537	0.0877016	0.0220491	0.000257124	0.00146014	0.0847755	0.0231862
Non-current smokers	Cholesteryl.Esters.to.Total.Lipids.in.Very.Small.VLDL.percentage...Instance.0	0.00045236	0.00118027	0.117737	0.033558	8.27e-06	6.73951e-05	0.137017	0.0307213	1.46e-05	0.000116707	0.137671	0.0317449
Non-current smokers	Citrate...Instance.0	8.93e-17	2.80179e-15	0.270304	0.0324476	3.3e-17	2.43618e-15	0.273581	0.0323837	9.11e-17	7.14566e-15	0.277546	0.033321
Non-current smokers	Clinical.LDL.Cholesterol...Instance.0	0.771935	0.817535	0.00741246	0.0255734	0.556629	0.657168	0.0143271	0.0243712	0.776368	0.848793	0.00723343	0.0254642
Non-current smokers	Concentration.of.Chylomicrons.and.Extremely.Large.VLDL.Particles...Instance.0	6.22e-05	0.000209841	-0.135449	0.0338131	1.91e-06	2.08439e-05	-0.155096	0.0325489	8.32e-07	1.11893e-05	-0.16727	0.0339249
Non-current smokers	Concentration.of.HDL.Particles...Instance.0	8.96e-07	5.04251e-06	0.136667	0.0278021	7.85e-09	1.79123e-07	0.158692	0.0274747	6.85e-08	1.24591e-06	0.153785	0.0284854
Non-current smokers	Concentration.of.IDL.Particles...Instance.0	0.084914	0.13124	-0.042602	0.0247255	0.0780559	0.150946	-0.0404997	0.022982	0.0384878	0.0903427	-0.0497729	0.0240464
Non-current smokers	Concentration.of.Large.HDL.Particles...Instance.0	0.516386	0.593465	0.0154186	0.0237594	0.013413	0.0379984	0.0541509	0.021897	0.0214708	0.0568115	0.0520589	0.022635
Non-current smokers	Concentration.of.Large.LDL.Particles...Instance.0	0.0103038	0.0197725	-0.065661	0.0255901	0.0138781	0.0390516	-0.0600347	0.0243967	0.00690419	0.0231678	-0.068784	0.0254571
Non-current smokers	Concentration.of.Large.VLDL.Particles...Instance.0	4.64e-05	0.000162659	-0.129358	0.0317466	2.07e-06	2.22038e-05	-0.144553	0.0304367	1.35e-06	1.65709e-05	-0.152458	0.0315343
Non-current smokers	Concentration.of.LDL.Particles...Instance.0	0.0132173	0.0246566	-0.0644582	0.0260097	0.0129609	0.0369679	-0.0615644	0.0247722	0.00672028	0.022733	-0.0701027	0.0258593
Non-current smokers	Concentration.of.Medium.HDL.Particles...Instance.0	6.83e-06	3.19838e-05	0.120886	0.0268572	5.06e-08	8.69904e-07	0.144087	0.0264254	4.07e-07	6.15404e-06	0.138684	0.0273605
Non-current smokers	Concentration.of.Medium.LDL.Particles...Instance.0	0.0891066	0.136543	-0.0451511	0.0265553	0.0629577	0.129316	-0.0471984	0.0253801	0.0406642	0.0934814	-0.0542699	0.0265095
Non-current smokers	Concentration.of.Medium.VLDL.Particles...Instance.0	0.00165082	0.00376686	-0.0856082	0.0271988	0.00050488	0.0024751	-0.0906049	0.0260425	0.000297577	0.00166646	-0.0980249	0.0270893
Non-current smokers	Concentration.of.Small.HDL.Particles...Instance.0	4.97e-08	3.54395e-07	0.165419	0.0303182	4.24e-08	7.71188e-07	0.164748	0.0300404	2.71e-07	4.30513e-06	0.160983	0.0312843
Non-current smokers	Concentration.of.Small.LDL.Particles...Instance.0	0.00143512	0.00336021	-0.0854652	0.0268064	0.000744385	0.00336044	-0.0860574	0.0255093	0.000366135	0.00199782	-0.0949145	0.0266278
Non-current smokers	Concentration.of.Small.VLDL.Particles...Instance.0	0.000100972	0.000311351	-0.113193	0.0291017	1.46e-05	0.000112411	-0.121644	0.0280537	7.43e-06	6.90715e-05	-0.130289	0.0290627
Non-current smokers	Concentration.of.Very.Large.HDL.Particles...Instance.0	0.000552886	0.00141031	-0.085245	0.0246753	0.0447359	0.0983249	-0.0454104	0.0226222	0.0329066	0.0800345	-0.0499102	0.0233936
Non-current smokers	Concentration.of.Very.Large.VLDL.Particles...Instance.0	3.65e-05	0.000134333	-0.134123	0.0324735	1.02e-06	1.20764e-05	-0.151961	0.03108	5.69e-07	8.20799e-06	-0.161462	0.0322636
Non-current smokers	Concentration.of.Very.Small.VLDL.Particles...Instance.0	1.48e-05	6.275e-05	-0.114846	0.0265067	3.96e-06	3.65426e-05	-0.116688	0.0252818	6.95e-07	9.80028e-06	-0.130883	0.026357
Non-current smokers	Concentration.of.VLDL.Particles...Instance.0	2.59e-05	0.000100633	-0.119857	0.0284797	2.89e-06	2.90156e-05	-0.127776	0.0273001	1.05e-06	1.33106e-05	-0.138613	0.0283748
Non-current smokers	Creatinine...Instance.0	3.23e-05	0.000120644	0.13022	0.031317	0.000629747	0.00290563	0.106021	0.0310058	0.000189867	0.00115113	0.0873306	0.0233914
Non-current smokers	Degree.of.Unsaturation...Instance.0	3.6e-25	2.15143e-23	0.323918	0.0311818	3.63e-32	5.69456e-30	0.353944	0.0298913	2.1e-31	3.765e-29	0.363301	0.0310658
Non-current smokers	Docosahexaenoic.Acid...Instance.0	3.7e-13	6.19133e-12	0.201814	0.0277439	2.92e-16	1.8323e-14	0.224613	0.0274313	5.31e-16	3.70225e-14	0.23131	0.0284979
Non-current smokers	Docosahexaenoic.Acid.to.Total.Fatty.Acids.percentage...Instance.0	3.89e-18	1.39484e-16	0.261149	0.0300315	3.51e-23	3.67087e-21	0.288968	0.0290776	1.31e-23	1.49459e-21	0.303397	0.0302229
Non-current smokers	Free.Cholesterol.in.Chylomicrons.and.Extremely.Large.VLDL...Instance.0	0.000137478	0.000409822	-0.123871	0.0324789	3.92e-06	3.65426e-05	-0.144248	0.0312361	1.58e-06	1.85318e-05	-0.156334	0.0325491
Non-current smokers	Free.Cholesterol.in.HDL...Instance.0	0.133651	0.194024	0.0369849	0.0246572	0.00265612	0.00986223	0.07098	0.0236159	0.00819499	0.0266433	0.0645354	0.0244044
Non-current smokers	Free.Cholesterol.in.IDL...Instance.0	0.614669	0.685088	0.0126063	0.0250405	0.319038	0.436633	0.0232251	0.0233071	0.547447	0.673785	0.014626	0.0243115
Non-current smokers	Free.Cholesterol.in.Large.HDL...Instance.0	0.895278	0.923232	-0.00313453	0.0238129	0.121369	0.209731	0.0340884	0.0220044	0.178392	0.292274	0.0306081	0.0227432
Non-current smokers	Free.Cholesterol.in.Large.LDL...Instance.0	0.256479	0.337401	0.0288792	0.0254485	0.0761674	0.148363	0.0427861	0.0241249	0.159616	0.26997	0.0353884	0.0251613
Non-current smokers	Free.Cholesterol.in.Large.VLDL...Instance.0	6.42e-05	0.00021543	-0.121794	0.0304606	2.05e-06	2.21789e-05	-0.138267	0.0291035	1.23e-06	1.54365e-05	-0.146379	0.0301631
Non-current smokers	Free.Cholesterol.in.LDL...Instance.0	0.308434	0.392581	0.0262582	0.0257798	0.121285	0.209731	0.038157	0.0246252	0.214641	0.33969	0.0318959	0.0257023
Non-current smokers	Free.Cholesterol.in.Medium.HDL...Instance.0	0.000220654	0.00062516	0.0967027	0.0261694	1.57e-06	1.77509e-05	0.123286	0.0256599	1.02e-05	8.64932e-05	0.117232	0.0265553
Non-current smokers	Free.Cholesterol.in.Medium.LDL...Instance.0	0.261575	0.342344	0.0295977	0.0263623	0.143122	0.240775	0.0373345	0.0254955	0.224801	0.351339	0.0323356	0.0266371
Non-current smokers	Free.Cholesterol.in.Medium.VLDL...Instance.0	0.0076831	0.0153052	-0.0690554	0.0259008	0.00378786	0.013132	-0.0714291	0.0246658	0.00227762	0.00916779	-0.0784887	0.0257159
Non-current smokers	Free.Cholesterol.in.Small.HDL...Instance.0	0.00773753	0.0153892	0.0805221	0.0302287	0.00232987	0.00887314	0.0917648	0.0301336	0.0087142	0.0279768	0.082147	0.0313114
Non-current smokers	Free.Cholesterol.in.Small.LDL...Instance.0	0.962795	0.976016	-0.00124384	0.0266648	0.763427	0.830244	0.00775456	0.0257635	0.826684	0.885985	0.00589284	0.0269126
Non-current smokers	Free.Cholesterol.in.Small.VLDL...Instance.0	0.0207698	0.0372373	-0.0601255	0.0260008	0.012429	0.035941	-0.062178	0.0248701	0.00706401	0.0236409	-0.0698801	0.025936
Non-current smokers	Free.Cholesterol.in.Very.Large.HDL...Instance.0	2.51e-06	1.30167e-05	-0.12544	0.026635	0.000192344	0.0011124	-0.0915186	0.0245356	0.000157978	0.00098638	-0.0958771	0.0253675
Non-current smokers	Free.Cholesterol.in.Very.Large.VLDL...Instance.0	1.27e-05	5.49603e-05	-0.136085	0.0311657	2.47e-07	3.64688e-06	-0.153885	0.0298033	1.27e-07	2.18336e-06	-0.163709	0.0309701
Non-current smokers	Free.Cholesterol.in.Very.Small.VLDL...Instance.0	4.31e-05	0.000153231	-0.106251	0.0259682	1.24e-05	9.60617e-05	-0.10795	0.0246859	2.66e-06	2.90287e-05	-0.1209	0.0257357
Non-current smokers	Free.Cholesterol.in.VLDL...Instance.0	6.8e-05	0.000225172	-0.113146	0.0283949	4.58e-06	4.04782e-05	-0.124279	0.0271047	1.81e-06	2.06505e-05	-0.134739	0.0282118
Non-current smokers	Free.Cholesterol.to.Total.Lipids.in.Chylomicrons.and.Extremely.Large.VLDL.percentage...Instance.0	0.00261264	0.00573227	0.0860709	0.0285889	0.000385611	0.00196724	0.100208	0.0282214	0.00215745	0.00879089	0.0894129	0.0291396
Non-current smokers	Free.Cholesterol.to.Total.Lipids.in.IDL.percentage...Instance.0	9.37e-06	4.24525e-05	0.176065	0.0397151	4.14e-06	3.73791e-05	0.178897	0.0388382	8.27e-06	7.44036e-05	0.178699	0.0400658
Non-current smokers	Free.Cholesterol.to.Total.Lipids.in.Large.HDL.percentage...Instance.0	0.000153952	0.000454611	-0.170474	0.0450294	0.00171533	0.00687776	-0.136431	0.043501	0.00146962	0.00644887	-0.142723	0.044861
Non-current smokers	Free.Cholesterol.to.Total.Lipids.in.Large.LDL.percentage...Instance.0	0.000650335	0.00162908	0.13537	0.0396908	1.21e-05	9.43199e-05	0.163537	0.0373593	1.17e-05	9.72417e-05	0.167622	0.0382231
Non-current smokers	Free.Cholesterol.to.Total.Lipids.in.Large.VLDL.percentage...Instance.0	0.690214	0.751274	0.0120619	0.0302626	0.597621	0.694458	-0.0157372	0.0298144	0.227855	0.353909	-0.0368388	0.030547
Non-current smokers	Free.Cholesterol.to.Total.Lipids.in.Medium.HDL.percentage...Instance.0	0.00691117	0.0138555	0.0776424	0.0287398	1.71e-05	0.000128506	0.117975	0.0274299	0.000184565	0.00113544	0.105142	0.0281085
Non-current smokers	Free.Cholesterol.to.Total.Lipids.in.Medium.LDL.percentage...Instance.0	8.05e-07	4.57138e-06	0.185292	0.037533	2.02e-09	5.28146e-08	0.214419	0.0357317	2.74e-09	7.16396e-08	0.218648	0.0367401
Non-current smokers	Free.Cholesterol.to.Total.Lipids.in.Medium.VLDL.percentage...Instance.0	0.172488	0.240404	0.0448764	0.0328926	0.0554728	0.116224	0.0596375	0.0311367	0.104532	0.193207	0.0523654	0.0322565
Non-current smokers	Free.Cholesterol.to.Total.Lipids.in.Small.HDL.percentage...Instance.0	0.000380798	0.00100823	-0.100032	0.0281457	0.0275355	0.0674943	-0.059296	0.0269024	0.0158949	0.0453367	-0.0666596	0.0276401
Non-current smokers	Free.Cholesterol.to.Total.Lipids.in.Small.LDL.percentage...Instance.0	5.72e-06	2.72951e-05	0.170386	0.0375407	2.01e-07	3.03922e-06	0.190134	0.0365529	1.31e-07	2.22169e-06	0.199673	0.0378068
Non-current smokers	Free.Cholesterol.to.Total.Lipids.in.Small.VLDL.percentage...Instance.0	0.0197611	0.0356838	0.0655355	0.0281127	0.00191504	0.00753409	0.0818966	0.0263859	0.00243699	0.00964713	0.0831292	0.0274193
Non-current smokers	Free.Cholesterol.to.Total.Lipids.in.Very.Large.HDL.percentage...Instance.0	0.0215078	0.0384505	0.103898	0.0451879	0.150782	0.249645	0.0636604	0.044305	0.177387	0.291388	0.0620876	0.0460272
Non-current smokers	Free.Cholesterol.to.Total.Lipids.in.Very.Large.VLDL.percentage...Instance.0	0.802403	0.844104	-0.00610478	0.0243953	0.962983	0.976206	0.00108781	0.0234381	0.658669	0.756295	-0.0108129	0.0244766
Non-current smokers	Free.Cholesterol.to.Total.Lipids.in.Very.Small.VLDL.percentage...Instance.0	0.285433	0.368537	0.0392657	0.0367573	0.295804	0.414786	0.0372937	0.03567	0.260168	0.390096	0.0416658	0.0370016
Non-current smokers	Glucose...Instance.0	9.98e-06	4.47318e-05	0.332889	0.0753239	1.53e-17	1.20009e-15	0.503066	0.0589223	4.85e-15	3.04338e-13	0.475579	0.060645
Non-current smokers	Glucose.lactate...Instance.0	0.000197337	0.000568023	0.281732	0.0756619	1.89e-14	1.03128e-12	0.451141	0.0588392	4.07e-12	1.76133e-10	0.420957	0.0606346
Non-current smokers	Glutamine...Instance.0	0.154839	0.220426	-0.0482463	0.0339109	0.246407	0.361685	-0.0379986	0.0327806	0.307923	0.445506	-0.0346815	0.0340135
Non-current smokers	Glycine...Instance.0	0.0380392	0.0645124	-0.0518718	0.0250025	0.20124	0.314124	-0.0310183	0.0242691	0.187112	0.304179	-0.0329785	0.0249979
Non-current smokers	Glycoprotein.Acetyls...Instance.0	2.05e-09	1.91996e-08	-0.188729	0.0314648	1.07e-13	5.3714e-12	-0.221436	0.0297602	1.58e-14	9.44238e-13	-0.235303	0.0305915
Non-current smokers	HDL.Cholesterol...Instance.0	0.000259723	0.000719542	0.0906766	0.0248186	1.21e-07	1.87475e-06	0.124816	0.0235691	5.05e-07	7.36948e-06	0.122409	0.0243484
Non-current smokers	Histidine...Instance.0	0.0458567	0.0768359	0.0571267	0.0286074	0.0313989	0.0750584	0.0614123	0.0285342	0.0581241	0.124269	0.0561949	0.0296549
Non-current smokers	Isoleucine...Instance.0	4.47e-05	0.000157933	0.134816	0.0330187	6.56e-05	0.000407564	0.130428	0.0326632	0.00080562	0.00390368	0.113214	0.033777
Non-current smokers	Lactate...Instance.0	0.000230035	0.000645848	-0.125186	0.0339749	0.000401973	0.00203641	-0.119557	0.033775	0.000223652	0.00133025	-0.129007	0.0349428
Non-current smokers	LDL.Cholesterol...Instance.0	0.989393	0.991841	0.000349164	0.0262639	0.738253	0.80636	0.00844294	0.025265	0.99859	0.99859	4.66e-05	0.0263703
Non-current smokers	Leucine...Instance.0	4.88e-07	2.90256e-06	0.167186	0.0332135	4.81e-07	6.56147e-06	0.164924	0.0327459	9.93e-06	8.55291e-05	0.149715	0.0338662
Non-current smokers	Linoleic.Acid...Instance.0	0.784676	0.829628	-0.00757677	0.0277297	0.659223	0.748033	0.0117999	0.0267572	0.918286	0.946182	0.00286047	0.0278812
Non-current smokers	Linoleic.Acid.to.Total.Fatty.Acids.percentage...Instance.0	6.51e-05	0.000217868	0.126735	0.0317245	1.51e-08	3.10664e-07	0.165662	0.0292467	9.14e-09	2.08558e-07	0.174472	0.0303404
Non-current smokers	Monounsaturated.Fatty.Acids...Instance.0	1.15e-06	6.3024e-06	-0.168214	0.0345626	5.42e-08	9.19203e-07	-0.181658	0.03339	1.05e-08	2.35312e-07	-0.198188	0.0346049
Non-current smokers	Monounsaturated.Fatty.Acids.to.Total.Fatty.Acids.percentage...Instance.0	1.15e-14	2.57723e-13	-0.258965	0.0334969	8.66e-22	7.76307e-20	-0.298326	0.0310416	4.61e-22	4.13254e-20	-0.309988	0.0320307
Non-current smokers	Omega.3.Fatty.Acids...Instance.0	5.88e-07	3.44395e-06	0.145477	0.0291082	5.62e-08	9.40413e-07	0.157132	0.0289168	1.34e-07	2.24227e-06	0.15827	0.0299974
Non-current smokers	Omega.3.Fatty.Acids.to.Total.Fatty.Acids.percentage...Instance.0	7.61e-16	2.0614e-14	0.232038	0.0287477	2.71e-18	2.26737e-16	0.247147	0.0282866	2.9e-18	2.42633e-16	0.256792	0.0294124
Non-current smokers	Omega.6.Fatty.Acids...Instance.0	0.795122	0.838201	0.00727457	0.0280146	0.396007	0.514481	0.023218	0.0273537	0.672351	0.766849	0.0120561	0.0285057
Non-current smokers	Omega.6.Fatty.Acids.to.Omega.3.Fatty.Acids.ratio...Instance.0	1.12e-08	9.12727e-08	-0.157002	0.0274703	3.23e-09	8.1073e-08	-0.159361	0.0269004	5.99e-09	1.39212e-07	-0.163694	0.0281173
Non-current smokers	Omega.6.Fatty.Acids.to.Total.Fatty.Acids.percentage...Instance.0	1.12e-07	7.3862e-07	0.18667	0.0351548	4.4e-11	1.3805e-09	0.218909	0.0331878	2.09e-11	7.28597e-10	0.230817	0.034416
Non-current smokers	Phenylalanine...Instance.0	2.92e-05	0.000111048	0.124384	0.029748	0.000230608	0.00130956	0.109449	0.0297092	0.00247694	0.00974469	0.0929285	0.0307013
Non-current smokers	Phosphatidylcholines...Instance.0	0.418299	0.50526	0.0227318	0.0280847	0.0953001	0.176404	0.0462341	0.0277147	0.214522	0.33969	0.0357488	0.0287995
Non-current smokers	Phosphoglycerides...Instance.0	0.474107	0.554007	0.0205718	0.0287382	0.158293	0.259318	0.0401505	0.0284568	0.357366	0.497773	0.0272319	0.0295859
Non-current smokers	Phospholipids.in.Chylomicrons.and.Extremely.Large.VLDL...Instance.0	8.83e-05	0.00027984	-0.129858	0.0331105	2.44e-06	2.55183e-05	-0.15021	0.0318537	1.01e-06	1.29342e-05	-0.162349	0.0331863
Non-current smokers	Phospholipids.in.HDL...Instance.0	0.0110882	0.0210844	0.0662745	0.0260892	0.00032587	0.00169696	0.09206	0.0256087	0.00137621	0.00612463	0.084867	0.0265174
Non-current smokers	Phospholipids.in.IDL...Instance.0	0.13373	0.194024	-0.0376425	0.0251008	0.244108	0.360021	-0.0273286	0.0234613	0.111436	0.202979	-0.0389898	0.0244926
Non-current smokers	Phospholipids.in.Large.HDL...Instance.0	0.357701	0.440545	0.0218985	0.0238082	0.0106274	0.0318315	0.0570052	0.0223102	0.0202827	0.0550969	0.0535621	0.023073
Non-current smokers	Phospholipids.in.Large.LDL...Instance.0	0.595897	0.668919	0.0136479	0.0257349	0.397591	0.515246	0.0207926	0.0245787	0.616719	0.723308	0.0128568	0.025687
Non-current smokers	Phospholipids.in.Large.VLDL...Instance.0	2.29e-05	9.241e-05	-0.132011	0.0311646	6.48e-07	8.29837e-06	-0.148472	0.0298189	4.03e-07	6.15404e-06	-0.15668	0.030899
Non-current smokers	Phospholipids.in.LDL...Instance.0	0.550317	0.627292	-0.0155932	0.026106	0.690868	0.775527	-0.00997119	0.025073	0.495982	0.630656	-0.01784	0.0262026
Non-current smokers	Phospholipids.in.Medium.HDL...Instance.0	0.000217826	0.00061989	0.10376	0.0280543	1.67e-05	0.000126256	0.120209	0.0279103	0.000103374	0.000683935	0.112365	0.0289305
Non-current smokers	Phospholipids.in.Medium.LDL...Instance.0	0.345945	0.429012	-0.0253449	0.0268905	0.364069	0.486071	-0.0236351	0.0260392	0.248702	0.378787	-0.0313696	0.0271934
Non-current smokers	Phospholipids.in.Medium.VLDL...Instance.0	0.00134357	0.00316357	-0.0868473	0.0270783	0.000457866	0.00227123	-0.0907755	0.025897	0.00025036	0.00144129	-0.0987451	0.0269566
Non-current smokers	Phospholipids.in.Small.HDL...Instance.0	0.000250251	0.000696375	0.113695	0.0310377	0.000355889	0.00183049	0.109972	0.0307886	0.00156571	0.00672934	0.101196	0.0319933
Non-current smokers	Phospholipids.in.Small.LDL...Instance.0	1.28e-05	5.50137e-05	-0.119614	0.0274056	1.97e-05	0.000146293	-0.112732	0.0263976	1.41e-05	0.000113433	-0.119457	0.0274968
Non-current smokers	Phospholipids.in.Small.VLDL...Instance.0	0.00182299	0.0041297	-0.0851054	0.0272918	0.000604253	0.0028191	-0.0899552	0.0262213	0.000298767	0.00166646	-0.0986154	0.0272603
Non-current smokers	Phospholipids.in.Very.Large.HDL...Instance.0	0.00216686	0.00484742	-0.0756029	0.0246502	0.0853143	0.161736	-0.0390316	0.0226823	0.0696952	0.142688	-0.0425998	0.023483
Non-current smokers	Phospholipids.in.Very.Large.VLDL...Instance.0	1.53e-05	6.44346e-05	-0.137801	0.0318482	3.03e-07	4.37086e-06	-0.156152	0.03047	1.63e-07	2.69164e-06	-0.165949	0.0316652
Non-current smokers	Phospholipids.in.Very.Small.VLDL...Instance.0	1.52e-07	9.64899e-07	-0.144226	0.0274568	1.93e-08	3.90669e-07	-0.148143	0.0263513	2.8e-09	7.17143e-08	-0.163029	0.0274085
Non-current smokers	Phospholipids.in.VLDL...Instance.0	1.26e-05	5.47163e-05	-0.129531	0.0296471	5.93e-07	7.75224e-06	-0.141732	0.0283683	2.25e-07	3.62019e-06	-0.152771	0.0294868
Non-current smokers	Phospholipids.to.Total.Lipids.in.Chylomicrons.and.Extremely.Large.VLDL.percentage...Instance.0	0.12884	0.187798	0.0407911	0.0268574	0.16965	0.27437	0.0366991	0.026721	0.394482	0.535465	0.0235368	0.0276399
Non-current smokers	Phospholipids.to.Total.Lipids.in.IDL.percentage...Instance.0	0.000295102	0.000805162	-0.13182	0.0364081	4.76e-05	0.000311135	-0.147696	0.036303	3.76e-05	0.000269646	-0.153488	0.0372234
Non-current smokers	Phospholipids.to.Total.Lipids.in.Large.HDL.percentage...Instance.0	0.926336	0.949022	-0.0038569	0.0417156	0.158483	0.259318	-0.0553033	0.0392144	0.1105	0.201567	-0.0647269	0.0405537
Non-current smokers	Phospholipids.to.Total.Lipids.in.Large.LDL.percentage...Instance.0	0.0603869	0.0980408	0.0784968	0.041795	0.240471	0.356728	0.0489041	0.0416606	0.117017	0.211	0.0630728	0.0402367
Non-current smokers	Phospholipids.to.Total.Lipids.in.Large.VLDL.percentage...Instance.0	0.00513624	0.0106722	-0.0800826	0.0286123	3.23e-05	0.000226597	-0.112654	0.0270906	7.63e-06	7.04092e-05	-0.125865	0.0281109
Non-current smokers	Phospholipids.to.Total.Lipids.in.Medium.HDL.percentage...Instance.0	1.9e-09	1.80644e-08	-0.195214	0.0324783	1.01e-14	6.03595e-13	-0.23758	0.0306633	2.44e-14	1.33139e-12	-0.241775	0.0316646
Non-current smokers	Phospholipids.to.Total.Lipids.in.Medium.LDL.percentage...Instance.0	0.746807	0.797653	0.0107046	0.0331556	0.552062	0.65362	0.0194567	0.0327173	0.3978	0.537973	0.0281274	0.0332636
Non-current smokers	Phospholipids.to.Total.Lipids.in.Medium.VLDL.percentage...Instance.0	0.968654	0.979582	0.00134581	0.0342468	0.696485	0.779046	0.0127094	0.0325816	0.903887	0.935956	-0.00407015	0.0337058
Non-current smokers	Phospholipids.to.Total.Lipids.in.Small.HDL.percentage...Instance.0	0.0342677	0.0589122	-0.062787	0.0296564	0.0271464	0.0668015	-0.0655286	0.0296552	0.0133233	0.0391585	-0.0765407	0.0309203
Non-current smokers	Phospholipids.to.Total.Lipids.in.Small.LDL.percentage...Instance.0	3.79e-05	0.000138232	-0.137175	0.0332846	0.000232831	0.00131623	-0.119726	0.0325203	0.000188497	0.00114837	-0.124427	0.0333115
Non-current smokers	Phospholipids.to.Total.Lipids.in.Small.VLDL.percentage...Instance.0	0.0261223	0.0459152	0.0613571	0.0275803	0.00312744	0.0112785	0.076974	0.026044	0.00390343	0.0140367	0.078085	0.0270519
Non-current smokers	Phospholipids.to.Total.Lipids.in.Very.Large.HDL.percentage...Instance.0	3.57e-05	0.000132144	-0.18039	0.0436195	0.00019642	0.00113077	-0.159616	0.042853	0.000351804	0.001945	-0.160216	0.0448159
Non-current smokers	Phospholipids.to.Total.Lipids.in.Very.Large.VLDL.percentage...Instance.0	0.00197272	0.00443686	-0.0846548	0.027352	5.25e-05	0.000332765	-0.107324	0.0265278	3.05e-05	0.000222544	-0.116746	0.0279867
Non-current smokers	Phospholipids.to.Total.Lipids.in.Very.Small.VLDL.percentage...Instance.0	2.52e-13	4.34952e-12	-0.253167	0.0345557	6.65e-17	4.63653e-15	-0.279421	0.0334015	2.4e-16	1.77176e-14	-0.28416	0.0345986
Non-current smokers	Polyunsaturated.Fatty.Acids...Instance.0	0.104591	0.157577	0.0460313	0.0283599	0.0244712	0.0621687	0.0627662	0.0278969	0.0650634	0.135225	0.0535975	0.02905
Non-current smokers	Polyunsaturated.Fatty.Acids.to.Monounsaturated.Fatty.Acids.ratio...Instance.0	2.78e-15	6.84098e-14	0.244855	0.0309514	2.77e-23	3.16032e-21	0.284403	0.0285498	1.97e-23	2.06029e-21	0.296997	0.0297053
Non-current smokers	Polyunsaturated.Fatty.Acids.to.Total.Fatty.Acids.percentage...Instance.0	1.64e-15	4.27724e-14	0.275039	0.0344801	6.29e-22	6.07227e-20	0.312269	0.0323807	2.25e-22	2.17212e-20	0.327692	0.0336043
Non-current smokers	Pyruvate...Instance.0	0.517829	0.594579	0.0203384	0.0314487	0.798864	0.853255	0.00800952	0.0314317	0.980058	0.98952	-0.000726399	0.0290598
Non-current smokers	Remnant.Cholesterol..Non.HDL..Non.LDL..Cholesterol....Instance.0	0.0364891	0.0623045	-0.0531668	0.0254183	0.0309545	0.0741371	-0.0515647	0.0238956	0.0135846	0.0397404	-0.0617019	0.024996
Non-current smokers	Saturated.Fatty.Acids...Instance.0	0.000547548	0.00139954	-0.116395	0.0336665	0.000240779	0.00134901	-0.120748	0.0328746	5.59e-05	0.000387594	-0.137915	0.0342129
Non-current smokers	Saturated.Fatty.Acids.to.Total.Fatty.Acids.percentage...Instance.0	2.9e-07	1.76675e-06	-0.176247	0.0343366	9.81e-09	2.15992e-07	-0.194223	0.0338478	3.25e-09	8.1575e-08	-0.20801	0.0351163
Non-current smokers	Spectrometer.corrected.alanine...Instance.0	9.95e-08	6.64215e-07	0.216326	0.0405793	1.05e-08	2.27198e-07	0.229112	0.0400109	1.03e-07	1.79535e-06	0.221705	0.0416382
Non-current smokers	Sphingomyelins...Instance.0	0.83909	0.876876	-0.00520862	0.0256505	0.59282	0.691439	0.0133044	0.0248788	0.916761	0.945386	0.00270453	0.0258765
Non-current smokers	Total.Cholesterol...Instance.0	0.752816	0.801343	0.00814533	0.0258634	0.321803	0.438981	0.0244612	0.0246883	0.553907	0.676359	0.015238	0.0257428
Non-current smokers	Total.Cholesterol.Minus.HDL.C...Instance.0	0.30961	0.393678	-0.0261271	0.0257135	0.387975	0.507196	-0.0210912	0.0244302	0.232099	0.357533	-0.0305085	0.0255294
Non-current smokers	Total.Cholines...Instance.0	0.380856	0.465408	0.0242755	0.0277006	0.0901308	0.169586	0.0462135	0.0272671	0.224335	0.351048	0.0344517	0.0283517
Non-current smokers	Total.Concentration.of.Branched.Chain.Amino.Acids..Leucine...Isoleucine...Valine....Instance.0	6.73e-08	4.64074e-07	0.17814	0.0329786	1.14e-07	1.78838e-06	0.170953	0.0322185	4.21e-06	4.22684e-05	0.153472	0.0333408
Non-current smokers	Total.Concentration.of.Lipoprotein.Particles...Instance.0	1.42e-05	6.04102e-05	0.120673	0.0277851	2.39e-07	3.57077e-06	0.14205	0.027481	1.89e-06	2.13689e-05	0.135937	0.0285156
Non-current smokers	Total.Esterified.Cholesterol...Instance.0	0.396385	0.482038	0.021956	0.0258877	0.109313	0.195703	0.0396129	0.0247363	0.232496	0.357577	0.0307837	0.0257815
Non-current smokers	Total.Fatty.Acids...Instance.0	0.00646245	0.0131236	-0.0888302	0.0326123	0.00495982	0.0168688	-0.0896078	0.0318871	0.00151227	0.00656712	-0.105182	0.0331476
Non-current smokers	Total.Free.Cholesterol...Instance.0	0.300284	0.385729	-0.0268044	0.0258762	0.564496	0.665204	-0.0141977	0.0246406	0.346153	0.484846	-0.0242255	0.0257138
Non-current smokers	Total.Lipids.in.Chylomicrons.and.Extremely.Large.VLDL...Instance.0	9.96e-05	0.000309712	-0.13375	0.0343574	3.47e-06	3.37585e-05	-0.153758	0.0331144	1.62e-06	1.86523e-05	-0.165761	0.0345428
Non-current smokers	Total.Lipids.in.HDL...Instance.0	0.00448292	0.00945557	0.0725069	0.0255076	3.81e-05	0.000257073	0.102133	0.0247865	0.000175374	0.00108958	0.0962531	0.0256443
Non-current smokers	Total.Lipids.in.IDL...Instance.0	0.462694	0.544729	-0.0183703	0.0250126	0.768844	0.834256	-0.00687322	0.0233868	0.484128	0.621248	-0.0170948	0.0244315
Non-current smokers	Total.Lipids.in.Large.HDL...Instance.0	0.436179	0.522332	0.0184812	0.0237338	0.0115811	0.0339586	0.0555504	0.0219997	0.0201181	0.0547682	0.0528682	0.022744
Non-current smokers	Total.Lipids.in.Large.LDL...Instance.0	0.929539	0.950751	0.00229679	0.0259741	0.620547	0.714483	0.0123495	0.0249441	0.923577	0.949295	0.00249746	0.0260338
Non-current smokers	Total.Lipids.in.Large.VLDL...Instance.0	8.33e-05	0.000265334	-0.1263	0.0320873	4.96e-06	4.32278e-05	-0.140752	0.0308083	3.75e-06	3.88946e-05	-0.147618	0.0319042
Non-current smokers	Total.Lipids.in.LDL...Instance.0	0.552169	0.628831	-0.0156964	0.0264013	0.73126	0.801512	-0.00873227	0.0254246	0.499851	0.63365	-0.0179091	0.026542
Non-current smokers	Total.Lipids.in.Lipoprotein.Particles...Instance.0	0.0892163	0.136544	-0.0489031	0.0287719	0.154477	0.254087	-0.0398687	0.027998	0.0709148	0.144243	-0.0526776	0.0291649
Non-current smokers	Total.Lipids.in.Medium.HDL...Instance.0	2.44e-05	9.69051e-05	0.115739	0.0274131	5.23e-07	7.05769e-06	0.136163	0.0271209	3.79e-06	3.89873e-05	0.129942	0.0280943
Non-current smokers	Total.Lipids.in.Medium.LDL...Instance.0	0.272198	0.355103	-0.0298981	0.0272279	0.271966	0.388302	-0.028916	0.0263208	0.183205	0.298643	-0.0365605	0.0274677
Non-current smokers	Total.Lipids.in.Medium.VLDL...Instance.0	0.000710864	0.00176311	-0.0978881	0.0289076	0.000189786	0.00110269	-0.103836	0.0278127	0.000121698	0.00077924	-0.111021	0.0288811
Non-current smokers	Total.Lipids.in.Small.HDL...Instance.0	3.68e-05	0.000135041	0.127591	0.0309087	4.91e-05	0.00031439	0.124301	0.0306062	0.000246231	0.00142405	0.11671	0.0318237
Non-current smokers	Total.Lipids.in.Small.LDL...Instance.0	0.00283575	0.00614656	-0.0815861	0.0273263	0.00286469	0.0104816	-0.0783393	0.0262662	0.00165994	0.00699068	-0.0861807	0.0273941
Non-current smokers	Total.Lipids.in.Small.VLDL...Instance.0	0.000220674	0.00062516	-0.106212	0.028743	3.64e-05	0.000250314	-0.114355	0.0276839	1.63e-05	0.000128638	-0.123836	0.0287165
Non-current smokers	Total.Lipids.in.Very.Large.HDL...Instance.0	0.00193795	0.00437432	-0.0766303	0.0247173	0.087478	0.165588	-0.0387153	0.0226538	0.0707657	0.144174	-0.042345	0.0234318
Non-current smokers	Total.Lipids.in.Very.Large.VLDL...Instance.0	4.89e-05	0.000169999	-0.133013	0.0327428	1.48e-06	1.68855e-05	-0.150999	0.0313486	8.39e-07	1.11893e-05	-0.160488	0.0325596
Non-current smokers	Total.Lipids.in.Very.Small.VLDL...Instance.0	9.27e-06	4.21516e-05	-0.118549	0.026727	2.76e-06	2.79339e-05	-0.120023	0.0255907	4.64e-07	6.85082e-06	-0.134531	0.026673
Non-current smokers	Total.Lipids.in.VLDL...Instance.0	3.19e-05	0.000120224	-0.130174	0.0312817	1.76e-06	1.95469e-05	-0.143484	0.0300054	8.1e-07	1.11709e-05	-0.153858	0.0311716
Non-current smokers	Total.Phospholipids.in.Lipoprotein.Particles...Instance.0	0.595844	0.668919	-0.0148157	0.0279329	0.970682	0.980842	0.00100639	0.0273823	0.67275	0.766849	-0.0120361	0.0284952
Non-current smokers	Total.Triglycerides...Instance.0	3.21e-05	0.000120615	-0.139548	0.0335479	2.18e-06	2.31856e-05	-0.15301	0.0322904	1.01e-06	1.29342e-05	-0.163886	0.0334916
Non-current smokers	Triglycerides.in.Chylomicrons.and.Extremely.Large.VLDL...Instance.0	0.000118776	0.000360058	-0.13723	0.035645	5.13e-06	4.4401e-05	-0.157084	0.034436	2.62e-06	2.8843e-05	-0.16899	0.0359471
Non-current smokers	Triglycerides.in.HDL...Instance.0	0.00510815	0.0106314	-0.0874995	0.0312425	0.00199661	0.00780608	-0.0949663	0.0307193	0.000606262	0.00310555	-0.109317	0.0318725
Non-current smokers	Triglycerides.in.IDL...Instance.0	3.39e-08	2.48798e-07	-0.16949	0.0306834	7.15e-09	1.66171e-07	-0.173178	0.0299023	6.8e-10	1.89644e-08	-0.190989	0.0309233
Non-current smokers	Triglycerides.in.Large.HDL...Instance.0	0.0112672	0.02136	-0.0729432	0.0287779	0.0404018	0.0905434	-0.0588359	0.0287027	0.0155072	0.0443936	-0.0721633	0.029811
Non-current smokers	Triglycerides.in.Large.LDL...Instance.0	1.11e-08	9.1049e-08	-0.177871	0.0311153	2.64e-09	6.76163e-08	-0.180274	0.030263	2.38e-10	7.28512e-09	-0.198242	0.0312642
Non-current smokers	Triglycerides.in.Large.VLDL...Instance.0	0.000214294	0.000611225	-0.125392	0.0338652	2.24e-05	0.000162497	-0.138418	0.0326338	1.97e-05	0.000149839	-0.144236	0.0337782
Non-current smokers	Triglycerides.in.LDL...Instance.0	2.99e-08	2.24698e-07	-0.177564	0.0320182	5.17e-09	1.24776e-07	-0.181516	0.0310493	6.18e-10	1.7627e-08	-0.198711	0.0320946
Non-current smokers	Triglycerides.in.Medium.HDL...Instance.0	0.0587943	0.0955789	-0.0585046	0.0309563	0.0224845	0.0578239	-0.0695071	0.0304538	0.0082159	0.0266433	-0.0836044	0.0316257
Non-current smokers	Triglycerides.in.Medium.LDL...Instance.0	1.53e-07	9.64899e-07	-0.172627	0.0328709	2.41e-08	4.65315e-07	-0.177566	0.0318013	4.03e-09	9.72625e-08	-0.193547	0.0328714
Non-current smokers	Triglycerides.in.Medium.VLDL...Instance.0	0.000361323	0.000962761	-0.114659	0.0321367	5.9e-05	0.000368383	-0.124618	0.0310129	4.51e-05	0.000316204	-0.130934	0.0320816
Non-current smokers	Triglycerides.in.Small.HDL...Instance.0	0.00197062	0.00443686	-0.09619	0.031076	9.65e-05	0.000582248	-0.115887	0.0297096	3.27e-05	0.000237217	-0.12786	0.0307678
Non-current smokers	Triglycerides.in.Small.LDL...Instance.0	9.07e-07	5.08163e-06	-0.167039	0.0339961	8.65e-08	1.40984e-06	-0.175773	0.0328164	2.4e-08	5.02e-07	-0.189937	0.0340111
Non-current smokers	Triglycerides.in.Small.VLDL...Instance.0	0.000106215	0.000325122	-0.123296	0.0317999	1.54e-05	0.000117848	-0.132684	0.0306843	8.3e-06	7.44036e-05	-0.141457	0.03172
Non-current smokers	Triglycerides.in.Very.Large.HDL...Instance.0	6.63e-08	4.62258e-07	-0.172874	0.0319885	3.19e-07	4.54937e-06	-0.161349	0.0315458	6.96e-08	1.24783e-06	-0.176534	0.0327157
Non-current smokers	Triglycerides.in.Very.Large.VLDL...Instance.0	9.74e-05	0.00030483	-0.132736	0.0340502	4.06e-06	3.69225e-05	-0.150523	0.0326479	2.46e-06	2.73212e-05	-0.15982	0.0339032
Non-current smokers	Triglycerides.in.Very.Small.VLDL...Instance.0	1.22e-06	6.62814e-06	-0.154052	0.0317293	1.35e-07	2.06616e-06	-0.162179	0.0307438	2.89e-08	5.84992e-07	-0.176316	0.0317585
Non-current smokers	Triglycerides.in.VLDL...Instance.0	7.43e-05	0.000241571	-0.133755	0.0337462	4.72e-06	4.14238e-05	-0.148556	0.0324432	2.83e-06	3.00987e-05	-0.157708	0.0336579
Non-current smokers	Triglycerides.to.Phosphoglycerides.ratio...Instance.0	9.76e-09	8.05842e-08	-0.190882	0.0332612	3.58e-12	1.28369e-10	-0.218863	0.0314451	1.25e-11	4.61397e-10	-0.220095	0.0324565
Non-current smokers	Triglycerides.to.Total.Lipids.in.Chylomicrons.and.Extremely.Large.VLDL.percentage...Instance.0	0.068054	0.108386	-0.0509935	0.0279444	0.0316035	0.0751913	-0.0599094	0.0278693	0.0882768	0.168626	-0.0496676	0.0291353
Non-current smokers	Triglycerides.to.Total.Lipids.in.IDL.percentage...Instance.0	2.36e-06	1.22896e-05	-0.1916	0.0405715	3.09e-08	5.78799e-07	-0.21206	0.0382778	4.43e-08	8.55331e-07	-0.214909	0.03924
Non-current smokers	Triglycerides.to.Total.Lipids.in.Large.HDL.percentage...Instance.0	0.0468263	0.0781477	-0.082335	0.0414144	0.00729313	0.0233492	-0.108946	0.0405965	0.00676477	0.022822	-0.112455	0.0415157
Non-current smokers	Triglycerides.to.Total.Lipids.in.Large.LDL.percentage...Instance.0	8.05e-07	4.57138e-06	-0.227187	0.0460199	3.17e-08	5.85051e-07	-0.246696	0.0445676	1.42e-08	3.12649e-07	-0.253868	0.0447273
Non-current smokers	Triglycerides.to.Total.Lipids.in.Large.VLDL.percentage...Instance.0	0.465334	0.54681	0.0221347	0.0303167	0.156942	0.257468	0.0422441	0.0298435	0.0463307	0.103094	0.061604	0.0309164
Non-current smokers	Triglycerides.to.Total.Lipids.in.Medium.HDL.percentage...Instance.0	1.27e-07	8.17359e-07	-0.16463	0.0311438	1.99e-10	6.09134e-09	-0.190522	0.0299195	2.03e-10	6.36912e-09	-0.197006	0.0309508
Non-current smokers	Triglycerides.to.Total.Lipids.in.Medium.LDL.percentage...Instance.0	3.27e-07	1.973e-06	-0.212004	0.041486	4.53e-08	8.00725e-07	-0.221293	0.0404379	1.03e-07	1.79535e-06	-0.217273	0.0408047
Non-current smokers	Triglycerides.to.Total.Lipids.in.Medium.VLDL.percentage...Instance.0	0.131878	0.191781	-0.0483625	0.0320953	0.0247486	0.0626199	-0.0675102	0.0300635	0.0459374	0.102561	-0.0622557	0.0311871
Non-current smokers	Triglycerides.to.Total.Lipids.in.Small.HDL.percentage...Instance.0	8.11e-10	8.27484e-09	-0.188435	0.0306513	2.63e-13	1.26948e-11	-0.212867	0.0290781	1.83e-13	9.56938e-12	-0.221094	0.0299981
Non-current smokers	Triglycerides.to.Total.Lipids.in.Small.LDL.percentage...Instance.0	0.000122384	0.000369211	-0.151963	0.0395471	1.06e-05	8.41962e-05	-0.169064	0.0383669	3.75e-05	0.000269646	-0.158724	0.0384866
Non-current smokers	Triglycerides.to.Total.Lipids.in.Small.VLDL.percentage...Instance.0	0.088002	0.135346	-0.0503958	0.0295373	0.0395628	0.0889808	-0.0577455	0.0280521	0.0549263	0.118385	-0.0559998	0.0291716
Non-current smokers	Triglycerides.to.Total.Lipids.in.Very.Large.HDL.percentage...Instance.0	0.632632	0.701372	0.0249235	0.052137	0.891604	0.929371	0.00698046	0.0512221	0.92732	0.951584	-0.00482327	0.0528756
Non-current smokers	Triglycerides.to.Total.Lipids.in.Very.Large.VLDL.percentage...Instance.0	0.173017	0.240495	-0.0319707	0.023462	0.0918155	0.171983	-0.0378697	0.0224608	0.206984	0.329651	-0.0296273	0.0234769
Non-current smokers	Triglycerides.to.Total.Lipids.in.Very.Small.VLDL.percentage...Instance.0	0.0442532	0.0742484	-0.0698975	0.0347421	0.00940475	0.0287177	-0.0834316	0.0321212	0.0118255	0.0355901	-0.0837007	0.0332444
Non-current smokers	Tyrosine...Instance.0	1.77e-14	3.82991e-13	0.250545	0.032639	1.13e-12	4.89017e-11	0.230781	0.0324071	2.99e-11	9.87487e-10	0.222316	0.0334109
Non-current smokers	Valine...Instance.0	6e-09	4.98675e-08	0.1907	0.0327603	1.5e-08	3.10664e-07	0.179486	0.0316817	8.34e-07	1.11893e-05	0.161865	0.032831
Non-current smokers	VLDL.Cholesterol...Instance.0	0.000275181	0.000757351	-0.0964768	0.0265141	3.11e-05	0.000220511	-0.104871	0.025166	1.19e-05	9.76111e-05	-0.115036	0.0262537
Non-current smokers	X3.Hydroxybutyrate...Instance.0	0.167817	0.235319	-0.0354163	0.0256763	0.247978	0.363141	-0.0295377	0.0255664	0.211264	0.335191	-0.0337311	0.0269811

## Sheet: Table S8
Table S8: Mediation effects of metabolic biomarkers between lifestyles and DKD incidence in observational analysis
		Model 1				Model 2				Model 3
Exposure	Mediator	Mediation propotion	CI lower	CI upper	P value	Mediation propotion	CI lower	CI upper	P value	Mediation propotion	CI lower	CI upper	P value
Moderate alcohol intake	Acetate...Instance.0	0.00705228	-0.0268938	0.0599022	0.48	0.0178049	-0.273038	0.142759	0.38	0.0285412	-0.151303	0.215762	0.18
Moderate alcohol intake	Acetoacetate...Instance.0	0.000710718	-0.171457	0.0747869	0.96	0.000161635	-0.0502342	0.0755204	0.96	0.000635303	-0.0246272	0.0423945	0.88
Moderate alcohol intake	Acetone...Instance.0	0.00331932	-0.0256513	0.0413758	0.52	0.0015102	-0.0258663	0.0916567	0.58	0.0018152	-0.0631495	0.070721	0.76
Moderate alcohol intake	Alanine...Instance.0	0.000235509	-0.095252	0.0872527	0.98	0.00113256	-0.0640963	0.0606771	0.94	-0.0059303	-0.277563	0.129425	0.82
Moderate alcohol intake	Albumin...Instance.0	0.0134941	-0.302034	0.3073	0.76	0.00151546	-0.364958	0.313584	0.98	-0.013866	-0.157744	0.0835081	0.66
Moderate alcohol intake	Apolipoprotein.A1...Instance.0	-0.0800144	-1.22313	-0.00526672	0.02	-0.116512	-0.946231	1.36247	0.16	-0.0665956	-0.403844	0.365556	0.2
Moderate alcohol intake	Apolipoprotein.B...Instance.0	0.000259524	-0.0367559	0.0434802	0.96	0.00893477	-0.0961675	0.105634	0.52	0.0131822	-0.061271	0.1183	0.24
Moderate alcohol intake	Apolipoprotein.B.to.Apolipoprotein.A1.ratio...Instance.0	0.0183794	-0.0399074	0.40008	0.6	0.0108261	-0.485453	0.586004	0.74	0.00817401	-0.139846	0.670775	0.74
Moderate alcohol intake	Average.Diameter.for.HDL.Particles...Instance.0	-0.0339105	-0.400685	0.0407689	0.42	-0.055944	-0.928328	0.353675	0.36	-0.0342397	-0.379583	0.0879644	0.42
Moderate alcohol intake	Average.Diameter.for.LDL.Particles...Instance.0	-0.00573978	-0.165157	0.106419	0.62	-0.00400559	-0.0671418	0.0552072	0.64	-0.00561173	-0.399722	0.0456502	0.76
Moderate alcohol intake	Average.Diameter.for.VLDL.Particles...Instance.0	0.00524548	-0.0793164	0.107031	0.82	-0.00623524	-0.116061	0.103352	0.82	-0.00820634	-0.25104	0.293682	0.78
Moderate alcohol intake	Cholesterol.in.Chylomicrons.and.Extremely.Large.VLDL...Instance.0	0.0582826	-0.00831751	0.463216	0.08	0.0241334	-0.744937	0.878614	0.62	0.0229003	-0.228759	0.136629	0.5
Moderate alcohol intake	Cholesterol.in.IDL...Instance.0	-0.0537767	-0.48947	0.827976	0.26	-0.043545	-0.341178	0.435536	0.28	-0.0358156	-0.251932	0.623339	0.28
Moderate alcohol intake	Cholesterol.in.Large.HDL...Instance.0	-0.00476547	-0.145372	0.0972348	0.9	-0.0387861	-0.600352	0.416629	0.54	-0.0375009	-0.408872	0.637848	0.38
Moderate alcohol intake	Cholesterol.in.Large.LDL...Instance.0	-0.0254746	-0.207296	0.0574383	0.52	-0.0207716	-0.398544	0.0566107	0.28	-0.00909205	-0.0715697	0.0541079	0.36
Moderate alcohol intake	Cholesterol.in.Large.VLDL...Instance.0	0.0375118	-0.226936	0.573508	0.3	0.0398216	-0.214504	1.35919	0.44	0.0129692	-0.16238	0.275647	0.76
Moderate alcohol intake	Cholesterol.in.Medium.HDL...Instance.0	-0.0560582	-0.728668	0.0340698	0.18	-0.0867262	-0.569629	3.51218	0.3	-0.0749727	-0.657323	0.709028	0.24
Moderate alcohol intake	Cholesterol.in.Medium.LDL...Instance.0	-0.00368917	-0.0883706	0.0378435	0.54	-4.02263e-05	-0.0404219	0.055448	0.98	0.00138207	-0.0406201	0.127455	0.86
Moderate alcohol intake	Cholesterol.in.Medium.VLDL...Instance.0	-0.00623624	-0.161058	0.0494856	0.5	0.00504216	-0.0795984	0.180908	0.56	0.00584049	-0.0447888	0.0719644	0.64
Moderate alcohol intake	Cholesterol.in.Small.HDL...Instance.0	-0.0264193	-0.170748	0.0640193	0.54	-0.0334739	-0.788685	0.282598	0.44	-0.0204041	-0.214581	0.580319	0.46
Moderate alcohol intake	Cholesterol.in.Small.LDL...Instance.0	-0.00150797	-0.0481649	0.0112708	0.6	2.92861e-05	-0.0842299	0.0563949	0.96	0.000480124	-0.0481903	0.0344567	0.82
Moderate alcohol intake	Cholesterol.in.Small.VLDL...Instance.0	0.0387854	-0.0560601	0.380561	0.16	0.0485782	-0.327892	0.273261	0.36	0.0404173	-0.155823	0.340903	0.24
Moderate alcohol intake	Cholesterol.in.Very.Large.HDL...Instance.0	-0.00316819	-0.130894	0.0614921	0.96	-0.0203177	-0.277062	0.528573	0.62	-0.0097514	-0.354996	0.196029	0.7
Moderate alcohol intake	Cholesterol.in.Very.Large.VLDL...Instance.0	0.0453151	-0.0155503	0.442142	0.24	0.0267075	-0.169163	0.565221	0.38	0.0180835	-0.247296	0.45381	0.6
Moderate alcohol intake	Cholesterol.in.Very.Small.VLDL...Instance.0	-0.0153885	-0.229697	0.0375847	0.28	0.0227917	-0.226221	0.249391	0.4	0.00801561	-0.541466	0.138573	0.7
Moderate alcohol intake	Cholesterol.to.Total.Lipids.in.Chylomicrons.and.Extremely.Large.VLDL.percentage...Instance.0	0.00647451	-0.0396515	0.101559	0.44	0.00181314	-0.0269495	0.0591628	0.64	-0.000597109	-0.0307443	0.052846	0.84
Moderate alcohol intake	Cholesterol.to.Total.Lipids.in.IDL.percentage...Instance.0	0.0899114	-0.0330074	0.45316	0.18	0.061898	-0.630452	1.1047	0.44	0.0223248	-0.445404	0.257751	0.66
Moderate alcohol intake	Cholesterol.to.Total.Lipids.in.Large.HDL.percentage...Instance.0	0.00995884	-0.195601	0.206677	0.84	-0.00682763	-0.370198	0.482983	0.92	-0.0195523	-0.807013	0.274641	0.64
Moderate alcohol intake	Cholesterol.to.Total.Lipids.in.Large.LDL.percentage...Instance.0	0.0275781	-0.0937966	0.267627	0.46	0.0163346	-0.138921	0.350202	0.62	-0.00119314	-0.149334	0.15702	0.92
Moderate alcohol intake	Cholesterol.to.Total.Lipids.in.Large.VLDL.percentage...Instance.0	0.000183967	-0.0315432	0.02354	0.98	0.0119705	-0.986078	0.168809	0.44	0.0151017	-0.0509984	0.14917	0.34
Moderate alcohol intake	Cholesterol.to.Total.Lipids.in.Medium.HDL.percentage...Instance.0	0.105158	0.00327339	0.917329	0.06	0.092172	-0.595183	0.937844	0.22	0.0420697	-0.193815	0.793655	0.4
Moderate alcohol intake	Cholesterol.to.Total.Lipids.in.Medium.LDL.percentage...Instance.0	0.0320338	-0.0391073	0.342671	0.4	0.0192466	-0.135198	0.313174	0.52	-0.000341446	-0.249711	0.386367	0.98
Moderate alcohol intake	Cholesterol.to.Total.Lipids.in.Medium.VLDL.percentage...Instance.0	0.00895695	-0.122851	0.115154	0.84	-0.00613254	-0.451811	0.15236	0.88	-0.0123175	-0.0987899	0.173576	0.6
Moderate alcohol intake	Cholesterol.to.Total.Lipids.in.Small.HDL.percentage...Instance.0	0.144217	-0.345805	1.16775	0.06	0.124873	-0.778547	1.87249	0.14	0.0486352	-0.707159	0.429156	0.26
Moderate alcohol intake	Cholesterol.to.Total.Lipids.in.Small.LDL.percentage...Instance.0	0.0255409	-0.202476	0.452474	0.54	0.0120175	-0.23123	0.238826	0.78	-0.00388878	-0.213061	0.378344	0.92
Moderate alcohol intake	Cholesterol.to.Total.Lipids.in.Small.VLDL.percentage...Instance.0	-0.0125634	-0.220333	0.0792905	0.6	-0.0198804	-0.451025	0.088161	0.48	-0.0183937	-0.295141	0.0950608	0.3
Moderate alcohol intake	Cholesterol.to.Total.Lipids.in.Very.Large.HDL.percentage...Instance.0	0.0571538	-0.50032	0.364733	0.08	0.0499015	-0.542059	0.234875	0.2	0.0121498	-0.475488	0.166289	0.34
Moderate alcohol intake	Cholesterol.to.Total.Lipids.in.Very.Large.VLDL.percentage...Instance.0	0.030123	-0.0401431	0.162379	0.22	0.0101125	-0.185188	0.644084	0.56	0.0065617	-0.0807907	0.363214	0.46
Moderate alcohol intake	Cholesterol.to.Total.Lipids.in.Very.Small.VLDL.percentage...Instance.0	0.0130671	-0.247218	0.27194	0.72	-0.016387	-0.751304	0.177784	0.86	-0.015777	-0.437589	1.04008	0.66
Moderate alcohol intake	Cholesteryl.Esters.in.Chylomicrons.and.Extremely.Large.VLDL...Instance.0	0.0495607	-0.254783	0.278128	0.14	0.0392608	-0.442162	0.545652	0.36	0.0133299	-0.162288	0.173869	0.56
Moderate alcohol intake	Cholesteryl.Esters.in.HDL...Instance.0	-0.0371698	-0.232576	0.190635	0.62	-0.0805148	-1.05302	1.43875	0.28	-0.0525138	-0.903656	1.60887	0.46
Moderate alcohol intake	Cholesteryl.Esters.in.IDL...Instance.0	-0.0448521	-0.263677	0.419224	0.26	-0.04538	-0.814074	0.177663	0.22	-0.0303519	-0.287713	0.339008	0.34
Moderate alcohol intake	Cholesteryl.Esters.in.Large.HDL...Instance.0	0.000236877	-0.202302	0.193642	0.98	-0.0321963	-0.672147	0.621307	0.56	-0.022648	-0.709868	0.259891	0.58
Moderate alcohol intake	Cholesteryl.Esters.in.Large.LDL...Instance.0	-0.0350631	-0.154152	0.111367	0.36	-0.0171018	-0.201052	0.211851	0.38	-0.00838461	-0.0658436	0.0576238	0.38
Moderate alcohol intake	Cholesteryl.Esters.in.Large.VLDL...Instance.0	0.0315313	-0.269074	0.207491	0.4	0.0266252	-0.931333	0.369275	0.54	0.0138353	-0.164414	0.282388	0.74
Moderate alcohol intake	Cholesteryl.Esters.in.LDL...Instance.0	-0.0163357	-0.11731	0.0206133	0.28	-0.00584682	-0.100424	0.091811	0.56	0.000192838	-0.0484142	0.106577	0.96
Moderate alcohol intake	Cholesteryl.Esters.in.Medium.HDL...Instance.0	-0.0607368	-0.391119	0.0529189	0.14	-0.0894264	-0.884109	0.868738	0.3	-0.054929	-0.517278	1.21151	0.34
Moderate alcohol intake	Cholesteryl.Esters.in.Medium.LDL...Instance.0	-0.00140601	-0.0204115	0.0177377	0.7	0.00187087	-0.0255863	0.0564354	0.66	0.00584922	-0.0584623	0.250325	0.5
Moderate alcohol intake	Cholesteryl.Esters.in.Medium.VLDL...Instance.0	-0.0146908	-0.14281	0.0489499	0.48	-0.00482207	-0.18004	0.0236372	0.52	-0.00128143	-0.104522	0.0598584	0.84
Moderate alcohol intake	Cholesteryl.Esters.in.Small.HDL...Instance.0	-0.0101613	-0.435785	0.442436	0.8	-0.0127559	-0.596088	0.285774	0.72	-0.0168313	-0.29872	0.116852	0.62
Moderate alcohol intake	Cholesteryl.Esters.in.Small.LDL...Instance.0	0.000142045	-0.0822705	0.0324283	0.94	0.00119977	-0.0877491	0.0590201	0.78	0.00338368	-0.084461	0.124195	0.8
Moderate alcohol intake	Cholesteryl.Esters.in.Small.VLDL...Instance.0	0.0398895	-0.143784	0.265147	0.08	0.0507629	-0.873298	0.257211	0.34	0.0738077	-0.331844	0.784992	0.16
Moderate alcohol intake	Cholesteryl.Esters.in.Very.Large.HDL...Instance.0	-0.00021933	-0.14636	0.129112	1	-0.0167436	-0.283282	0.221038	0.68	-0.00776728	-0.459415	0.215695	0.74
Moderate alcohol intake	Cholesteryl.Esters.in.Very.Large.VLDL...Instance.0	0.0338629	-0.0688556	0.286518	0.32	0.0291933	-0.384481	0.213684	0.48	0.0120008	-0.225098	0.281914	0.74
Moderate alcohol intake	Cholesteryl.Esters.in.Very.Small.VLDL...Instance.0	-0.0556542	-0.637968	0.000520111	0.06	-0.0181495	-0.248395	0.22641	0.56	-0.0115916	-0.197809	0.195091	0.68
Moderate alcohol intake	Cholesteryl.Esters.in.VLDL...Instance.0	0.0279485	-0.317112	0.168773	0.1	0.0473913	-0.692821	0.808691	0.22	0.0381259	-0.148736	0.215067	0.24
Moderate alcohol intake	Cholesteryl.Esters.to.Total.Lipids.in.Chylomicrons.and.Extremely.Large.VLDL.percentage...Instance.0	0.00498303	-0.0191446	0.0644557	0.46	0.000778815	-0.0477988	0.025505	0.92	-0.00068379	-0.0494176	0.0388462	0.8
Moderate alcohol intake	Cholesteryl.Esters.to.Total.Lipids.in.IDL.percentage...Instance.0	0.0945203	-1.41944	0.443871	0.16	0.0919605	-0.362084	1.44614	0.22	0.0436974	-0.458007	1.29686	0.42
Moderate alcohol intake	Cholesteryl.Esters.to.Total.Lipids.in.Large.HDL.percentage...Instance.0	0.0386865	-0.0370718	0.230565	0.24	0.0140086	-0.346319	0.297222	0.84	0.00183016	-0.654656	0.323767	0.94
Moderate alcohol intake	Cholesteryl.Esters.to.Total.Lipids.in.Large.LDL.percentage...Instance.0	0.0107277	-0.0447345	0.124507	0.56	0.00543527	-0.128342	0.0910828	0.68	-0.00161146	-0.0942826	0.0803977	0.84
Moderate alcohol intake	Cholesteryl.Esters.to.Total.Lipids.in.Large.VLDL.percentage...Instance.0	-0.00451553	-0.105954	0.0132085	0.52	0.00319166	-0.10876	0.0511444	0.52	0.00105365	-0.0689751	0.178822	0.88
Moderate alcohol intake	Cholesteryl.Esters.to.Total.Lipids.in.Medium.HDL.percentage...Instance.0	0.121326	-0.877111	1.03082	0.1	0.0887663	-1.47304	1.5787	0.3	0.0438878	-2.21074	0.666696	0.48
Moderate alcohol intake	Cholesteryl.Esters.to.Total.Lipids.in.Medium.LDL.percentage...Instance.0	0.00221554	-0.0678561	0.0483353	0.72	0.00386023	-0.110722	0.0785053	0.74	0.00446822	-0.130796	0.12598	0.58
Moderate alcohol intake	Cholesteryl.Esters.to.Total.Lipids.in.Medium.VLDL.percentage...Instance.0	0.012164	-0.33662	0.131216	0.7	0.00532303	-0.252454	0.237695	0.92	-0.0120642	-0.214849	0.564349	0.7
Moderate alcohol intake	Cholesteryl.Esters.to.Total.Lipids.in.Small.HDL.percentage...Instance.0	0.153819	0.0410733	0.499534	0.04	0.132985	-0.792272	1.76114	0.26	0.0659847	-0.254993	0.361036	0.18
Moderate alcohol intake	Cholesteryl.Esters.to.Total.Lipids.in.Small.LDL.percentage...Instance.0	-0.00595503	-0.402476	0.0557055	0.42	0.00211266	-0.0719847	0.13445	0.84	0.00172885	-0.203858	0.0870084	0.84
Moderate alcohol intake	Cholesteryl.Esters.to.Total.Lipids.in.Small.VLDL.percentage...Instance.0	-0.0262878	-0.39648	0.0573512	0.18	-0.00759184	-0.321925	0.0900669	0.44	-0.005944	-0.126049	0.236125	0.62
[truncated: 1,188 more rows]

## Sheet: Table S9
Table S9: Mediation effects of metabolic biomarkers between lifestyles and DKD mortality in observational analysis
[truncated: 1,257 more rows]

[truncated: 21 more sheets:  Table S10,  Table S11,  Table S12,  Table S13,  Table S14,  Table S15,  Table S16,  Table S17,  Table S18,  Table S19,  Table S20,  Table S21,  Table S22,  Table S23,  Table S24,  Table S25, Table S26, Table S27, Table S28, Table S29 …]
